# Supplementary material for: Immune cell-specific transcriptional profiling highlights distinct molecular pathways controlled by Tob1 upon experimental autoimmune encephalomyelitis
Source: Sci Rep. 2016 Aug 22;6:31603. doi: 10.1038/srep31603 (PMC4992865; doi:10.1038/srep31603)
Supplement: Supplementary Data S1 [file srep31603-s2.xls]

## Sheet: WTvsKO_T0
List of significant genes (Wt vs KO comparison) at T0
Symbol	Name	Fold-change	Parametric p-value
1110008P14Rik	RIKEN cDNA 1110008P14 gene	1.19	0.0096387
1700018A04Rik	RIKEN cDNA 1700018A04 gene	1.37	3.19e-05
A230006K03Rik	RIKEN cDNA A230006K03 gene	1.29	0.0060994
Acsf2	acyl-CoA synthetase family member 2	1.32	0.0022618
Adamts3	a disintegrin-like and metallopeptidase (reprolysin type) with thrombospondin type 1 motif, 3	0.79	0.0054652
AF357341	snoRNA AF357341	1.28	0.0073852
Aicda	activation-induced cytidine deaminase	1.28	0.0034517
Amigo2	adhesion molecule with Ig like domain 2	0.85	0.0099503
Anxa1	annexin A1	0.74	0.0079599
Ar	androgen receptor	0.66	0.0018445
Atp1a4	ATPase, Na+/K+ transporting, alpha 4 polypeptide	1.19	0.0027416
Banp	BTG3 associated nuclear protein	0.89	0.0040302
Cbr1	carbonyl reductase 1	0.74	0.004251
Chd7	chromodomain helicase DNA binding protein 7	1.46	0.0019022
Cldn12	claudin 12	0.72	0.007994
Cnn1	calponin 1	0.76	0.0032558
Cryba1	crystallin, beta A1	1.21	0.0083692
Cyp4f15	cytochrome P450, family 4, subfamily f, polypeptide 15	0.72	0.0024034
Dab1	disabled 1	1.31	0.0028856
Defb15	defensin beta 15	1.27	0.0096906
Defb26	defensin beta 26	0.82	0.005173
Dip2c	DIP2 disco-interacting protein 2 homolog C (Drosophila)	1.21	0.0036407
Dleu2	deleted in lymphocytic leukemia, 2	1.33	0.0067725
Dnaaf3	dynein, axonemal assembly factor 3	0.72	0.0016404
Dnase2b	deoxyribonuclease II beta	0.74	0.0020054
Dynll1	dynein light chain LC8-type 1	0.82	0.0063228
E230008N13Rik	RIKEN cDNA E230008N13 gene	1.35	0.0035366
Fabp9	fatty acid binding protein 9, testis	0.76	0.0081059
Fam129a	family with sequence similarity 129, member A	0.87	0.0010899
Fam211a	family with sequence similarity 211, member A	1.15	0.00611
Fam71b	family with sequence similarity 71, member B	0.83	0.0037721
Fancb	Fanconi anemia, complementation group B	0.69	0.0007084
Fbxo8	F-box protein 8	0.83	0.0021297
Frem1	Fras1 related extracellular matrix protein 1	0.84	0.0044642
Galr2	galanin receptor 2	1.2	0.0037238
Gemin2	gem (nuclear organelle) associated protein 2	1.35	0.0085524
Glipr2	GLI pathogenesis-related 2	0.89	0.0039811
Glrb	glycine receptor, beta subunit	0.79	0.0056551
Gm13271	predicted gene 13271	1.41	0.0016756
Gm4987	ribosomal protein L32 pseudogene	1.23	0.0035658
Gm5627	predicted gene 5627	0.8	0.004963
Gm626	predicted gene 626	1.23	0.0054934
Gstm6	glutathione S-transferase, mu 6	0.77	0.0079812
Hace1	HECT domain and ankyrin repeat containing, E3 ubiquitin protein ligase 1	0.79	0.0096955
Hmcn1	hemicentin 1	1.25	0.0070889
Ifnz	interferon zeta	1.32	0.0076892
Iglv1	immunoglobulin lambda variable 1	1.13	0.0048235
Isg20	interferon-stimulated protein	1.27	0.0036083
Kcnj16	potassium inwardly-rectifying channel, subfamily J, member 16	1.31	0.0040381
Klk11	kallikrein related-peptidase 11	1.14	0.0058475
Klra8	killer cell lectin-like receptor, subfamily A, member 8	1.21	0.0096681
Krt73	keratin 73	1.24	0.0061774
Lphn2	latrophilin 2	1.28	0.0020214
Maea	macrophage erythroblast attacher	0.79	0.0040231
Mapk11	mitogen-activated protein kinase 11	0.79	0.0044468
Mir125b-2	microRNA 125b-2	0.8	0.003288
Msh2	mutS homolog 2 (E. coli)	0.81	0.0004823
Npy6r	neuropeptide Y receptor Y6	1.35	0.0077568
Olfr168	olfactory receptor 168	0.74	0.0055618
Olfr371	olfactory receptor 371	1.21	0.008077
Olfr513	olfactory receptor 513	0.88	0.0071455
Olfr551	olfactory receptor 551	1.41	0.0028284
Olfr603	olfactory receptor 603	1.28	0.0054265
Otor	otoraplin	0.79	0.0013833
Papolb	poly (A) polymerase beta (testis specific)	1.43	0.0067138
Pelp1	proline, glutamic acid and leucine rich protein 1	0.83	0.002166
Phlda3	pleckstrin homology-like domain, family A, member 3	0.91	0.0068259
Pou3f3	POU domain, class 3, transcription factor 3	1.34	0.0096291
Ppargc1a	peroxisome proliferative activated receptor, gamma, coactivator 1 alpha	1.57	0.0057351
Prox1	prospero-related homeobox 1	1.36	0.0038777
Ptpn3	protein tyrosine phosphatase, non-receptor type 3	1.45	0.008737
Ptrh1	peptidyl-tRNA hydrolase 1 homolog (S. cerevisiae)	0.81	0.002318
Rbp2	retinol binding protein 2, cellular	0.83	0.0023592
Rnf32	ring finger protein 32	1.44	0.0004908
Rora	RAR-related orphan receptor alpha	0.83	0.0056825
Sarm1	sterile alpha and HEAT/Armadillo motif containing 1	0.86	0.0083133
Scn2a1	sodium channel, voltage-gated, type II, alpha 1	1.26	0.0012058
Scnn1a	sodium channel, nonvoltage-gated 1 alpha	1.68	0.0031238
Serpina12	serine (or cysteine) peptidase inhibitor, clade A (alpha-1 antiproteinase, antitrypsin), member 12	0.83	0.006899
Set	SET nuclear oncogene	1.23	0.0023432
Setd4	SET domain containing 4	1.29	0.0054091
Sh2b2	SH2B adaptor protein 2	1.23	0.0028612
Sln	sarcolipin	1.37	0.0029433
Snai3	snail homolog 3 (Drosophila)	0.76	0.0033777
Snora30	small nucleolar RNA, H/ACA box 30	1.43	0.007739
Snora75	small nucleolar RNA, H/ACA box 75	0.82	0.0082133
Supv3l1	suppressor of var1, 3-like 1 (S. cerevisiae)	1.21	0.0054828
Tbc1d19	TBC1 domain family, member 19	0.81	0.0082711
Tef	thyrotroph embryonic factor	1.18	0.0039006
Tgm1	transglutaminase 1, K polypeptide	1.13	0.0018156
Tmem247	transmembrane protein 247	1.2	0.0056976
Tmie	transmembrane inner ear	0.74	0.0085338
Tnfrsf12a	tumor necrosis factor receptor superfamily, member 12a	1.18	0.0029034
Tob1	transducer of ErbB-2.1	1.42	0.0019211
Tra2a	transformer 2 alpha homolog (Drosophila)	0.84	0.0081879
Trav14d-3-dv8	T cell receptor alpha variable 14D-3-DV8	0.71	0.0038468
Trim34a	tripartite motif-containing 34A	1.28	0.0065865
Tubb2a	tubulin, beta 2A class IIA	1.17	0.0022648
Tulp4	tubby like protein 4	0.83	0.0057309
Usp18	ubiquitin specific peptidase 18	1.28	0.0019718
Vmn1r178	vomeronasal 1 receptor 178	0.72	0.004976
Wdr63	WD repeat domain 63	0.78	0.0053197
Zfp37	zinc finger protein 37	1.35	0.0082487
Znhit3	zinc finger, HIT type 3	0.8	0.0089875
Znhit6	zinc finger, HIT type 6	1.24	0.0042984
Zswim7	zinc finger SWIM-type containing 7	1.18	0.0097032

## Sheet: WTvKO_T15
List of significant genes (Wt vs KO comparison) at T15
Symbol	Name	Fold-change	Parametric p-value
2015-03-01	membrane-associated ring finger (C3HC4) 1	0.81	0.0011799
0610009B22Rik	RIKEN cDNA 0610009B22 gene	0.74	0.0045789
1700113H08Rik	RIKEN cDNA 1700113H08 gene	0.72	0.0025476
1810062O18Rik	RIKEN cDNA 1810062O18 gene	0.8	0.0014346
3110062M04Rik	RIKEN cDNA 3110062M04 gene	1.38	0.0032709
4833422C13Rik	RIKEN cDNA 4833422C13 gene	1.15	0.0064593
4930479M11Rik	RIKEN cDNA 4930479M11 gene	0.74	0.0012107
9530009G21Rik	RIKEN cDNA 9530009G21 gene	0.62	0.0063035
9930013L23Rik	RIKEN cDNA 9930013L23 gene	1.33	0.0043277
Adamts17	a disintegrin-like and metallopeptidase (reprolysin type) with thrombospondin type 1 motif, 17	0.7	0.0084574
Akr1e1	aldo-keto reductase family 1, member E1	0.71	0.0056723
Angel1	angel homolog 1 (Drosophila)	1.38	0.0043838
Anxa10	annexin A10	0.72	0.0004244
Armc5	armadillo repeat containing 5	1.26	0.0060988
B020004J07Rik	RIKEN cDNA B020004J07 gene	1.49	0.008276
Bmyc	brain expressed myelocytomatosis oncogene	0.78	0.0031821
Cbfa2t2	core-binding factor, runt domain, alpha subunit 2, translocated to, 2 (human)	0.81	0.0031862
Cd22	CD22 antigen	0.73	0.0002802
Cd74	CD74 antigen (invariant polypeptide of major histocompatibility complex, class II antigen-associated)	0.74	0.0048762
Cdan1	congenital dyserythropoietic anemia, type I (human)	0.74	0.0010058
Cdh10	cadherin 10	1.19	0.0027705
Chchd6	coiled-coil-helix-coiled-coil-helix domain containing 6	1.26	0.0071193
Chd7	chromodomain helicase DNA binding protein 7	0.88	0.0021478
Chl1	cell adhesion molecule with homology to L1CAM	1.29	0.004996
Clec4a1	C-type lectin domain family 4, member a1	0.67	0.0076352
Cnn3	calponin 3, acidic	0.79	0.0072165
Cst10	cystatin 10 (chondrocytes)	0.8	0.0029802
Cstad	CSA-conditional, T cell activation-dependent protein	0.84	0.0024909
Cyp4a12b	cytochrome P450, family 4, subfamily a, polypeptide 12B	1.35	0.0049429
D230041D01Rik	RIKEN cDNA D230041D01 gene	1.37	0.0044793
Dcdc2c	doublecortin domain containing 2C	0.76	0.0022717
Defb50	defensin beta 50	1.3	0.0006158
Dennd1a	DENN/MADD domain containing 1A	0.78	0.00489
Dock6	dedicator of cytokinesis 6	0.73	0.0024039
E2f1	E2F transcription factor 1	1.33	0.0038194
Emr1	EGF-like module containing, mucin-like, hormone receptor-like sequence 1	0.73	0.0082162
Fam183b	family with sequence similarity 183, member B	0.73	0.0012143
Fam3b	family with sequence similarity 3, member B	1.3	0.0082156
Fancc	Fanconi anemia, complementation group C	0.8	0.0012498
Gap43	growth associated protein 43	0.77	0.009224
Gapdhs	glyceraldehyde-3-phosphate dehydrogenase, spermatogenic	1.2	0.0096731
Gm10789	predicted gene 10789	1.16	0.0082674
Gm3315	predicted gene 3315	1.25	0.0054053
Gm5294	predicted gene 5294	1.27	0.0013942
Gm6712	predicted gene 6712	0.72	0.0087385
Gp49a	glycoprotein 49 A	0.64	0.0005997
Gpatch2	G patch domain containing 2	0.83	0.0041922
Grhl2	grainyhead-like 2 (Drosophila)	1.28	0.0071657
H2-Eb1	histocompatibility 2, class II antigen E beta	0.81	0.0041276
H2-Eb2	histocompatibility 2, class II antigen E beta2	0.72	0.0025419
Hes1	hairy and enhancer of split 1 (Drosophila)	0.72	0.0057481
Hfm1	HFM1, ATP-dependent DNA helicase homolog (S. cerevisiae)	0.83	0.0092004
Hrh1	histamine receptor H1	1.26	0.0070215
Hspa1a	heat shock protein 1A	0.5	0.0083132
Josd1	Josephin domain containing 1	1.39	0.0041994
Kcna6	potassium voltage-gated channel, shaker-related, subfamily, member 6	1.28	0.0059693
Lin54	lin-54 homolog (C. elegans)	0.81	0.0036712
Lpar2	lysophosphatidic acid receptor 2	1.27	0.0064307
Mir489	microRNA 489	0.9	0.0092751
Mrpl9	mitochondrial ribosomal protein L9	1.24	0.0058577
Mxi1	Max interacting protein 1	0.96	0.0086055
Nhsl1	NHS-like 1	1.08	0.0091463
Nnt	nicotinamide nucleotide transhydrogenase	0.59	0.0013421
Nov	nephroblastoma overexpressed gene	1.44	0.0075606
Nr4a3	nuclear receptor subfamily 4, group A, member 3	0.79	0.0019101
Nrxn2	neurexin II	0.77	0.0083331
Olfr1026	olfactory receptor 1026	1.31	0.0057003
Olfr1122	olfactory receptor 1122	0.8	0.0020341
Olfr1269	olfactory receptor 1269	0.74	0.0053779
Olfr1441	olfactory receptor 1441	1.29	0.000598
Olfr391-ps	olfactory receptor 391, pseudogene	0.74	0.0094353
Olfr543	olfactory receptor 543	1.39	0.0062661
Olfr566	olfactory receptor 566	0.7	0.0015986
Olfr666	olfactory receptor 666	0.77	0.0030131
Olfr792	olfactory receptor 792	1.28	0.0018681
Plbd1	phospholipase B domain containing 1	0.69	0.003432
Pou3f4	POU domain, class 3, transcription factor 4	0.86	0.0018947
Ralgapa1	Ral GTPase activating protein, alpha subunit 1	0.79	0.0062794
Reg2	regenerating islet-derived 2	0.64	0.0019519
Rem1	rad and gem related GTP binding protein 1	0.78	0.0031674
Rfc2	replication factor C (activator 1) 2	1.25	0.006398
Rnu12	RNA U12, small nuclear	0.78	0.0099651
Serpinb9b	serine (or cysteine) peptidase inhibitor, clade B, member 9b	1.21	0.0055549
Sh2b1	SH2B adaptor protein 1	1.21	0.007906
Ska3	spindle and kinetochore associated complex subunit 3	0.78	0.0044429
Slc4a8	solute carrier family 4 (anion exchanger), member 8	0.85	0.0025514
Slc52a2	solute carrier protein 52, member 2	1.35	0.0055051
Slc5a5	solute carrier family 5 (sodium iodide symporter), member 5	1.34	0.0060897
Slmo1	slowmo homolog 1 (Drosophila)	1.2	0.0020791
Snap91	synaptosomal-associated protein 91	1.12	0.0036278
Snord68	small nucleolar RNA, C/D box 68	1.69	0.0037409
Soga3	SOGA family member 3	1.29	0.0060762
Taf13	TAF13 RNA polymerase II, TATA box binding protein (TBP)-associated factor	0.82	0.0071654
Taf4b	TAF4B RNA polymerase II, TATA box binding protein (TBP)-associated factor	1.23	0.0091134
Tbc1d12	TBC1D12: TBC1 domain family, member 12	0.74	0.005018
Tdo2	tryptophan 2,3-dioxygenase	0.77	0.0084766
Tgm2	transglutaminase 2, C polypeptide	0.74	0.0073204
Thnsl2	threonine synthase-like 2 (bacterial)	0.77	0.0064656
Tmem106a	transmembrane protein 106A	0.64	0.0057282
Tmem159	transmembrane protein 159	1.29	0.0086991
Tmem258	transmembrane protein 258	1.2	0.0037443
Tob1	transducer of ErbB-2.1	1.41	0.0085575
Tpsg1	tryptase gamma 1	1.23	0.0025546
Tuft1	tuftelin 1	1.47	0.0077376
Ugt3a2	UDP glycosyltransferases 3 family, polypeptide A2	0.69	0.0070463
Usp24	ubiquitin specific peptidase 24	0.79	0.0045814
Usp50	ubiquitin specific peptidase 50	1.33	0.0064497
Vmn1r15	vomeronasal 1 receptor 15	0.75	0.0094284
Vmn2r23	vomeronasal 2, receptor 23	1.35	0.0045714
Wap	whey acidic protein	1.29	0.0054251
Wbscr27	Williams Beuren syndrome chromosome region 27 (human)	1.37	0.0028031
Zfp868	zinc finger protein 868	1.41	0.0068834
Zfp959	zinc finger protein 959	1.25	0.0014105
