# Supplementary material for: Immune cell-specific transcriptional profiling highlights distinct molecular pathways controlled by Tob1 upon experimental autoimmune encephalomyelitis
Source: Sci Rep. 2016 Aug 22;6:31603. doi: 10.1038/srep31603 (PMC4992865; doi:10.1038/srep31603)
Supplement: Supplementary Data S2 [file srep31603-s3.xls]

## Sheet: WTvsKO_T0
List of nominally significant genes (Wt vs KO comparison) at T0 for the different cell substes
CD4 T CELLS				CD8 T CELLS				B CELLS
gene	log2(fold_change)	p_value		gene	log2(fold_change)	p_value		gene	log2(fold_change)	p_value
Gm13212	-0.833942	0.01115		Snord47	#NAME?	0.0264		Snord96a	#NAME?	0.00235
Mir6236	-0.786038	0.00165		Mir6935	#NAME?	0.04975		Mir684-1,Sumo2	-4.31384	5e-05
Tpt1	-1.44197	5e-05		Mir7058	#NAME?	0.0055		Spag9	-0.58523	0.02345
Ptprcap	-0.535089	0.0294		Myh9	-1.30649	0.0185		Pydc3	-0.632592	0.01765
Rps16	-1.44755	5e-05		Rasa3	-1.04578	0.04195		Slc15a2	-0.715108	0.0103
Grcc10	-0.535527	0.02925		Eif2s3x	-1.75217	0.01495		BC051142	-0.845354	0.0203
Ddit4	-1.05676	0.0014		Srrm2	-1.23329	0.0148		Gm4759	-0.818955	0.00375
Rabac1	-0.493385	0.041		Ctse	-1.58807	0.01125		C330021F23Rik	-2.11334	0.00325
Junb	-0.772023	0.0015		Malat1	-1.08464	0.00945		Spo11	-0.944528	0.0342
Rps10	-1.10349	0.0001		Dhx9	-0.795128	0.0432		C130046K22Rik	-0.84831	0.03095
Gltscr2	-0.61465	0.0105		Kif21b	-1.18984	0.02555		D130017N08Rik	-1.0978	0.04845
Rnf149,Snord89	-1.62765	5e-05		Elf4	-2.03732	0.00515		Amy2a3	-2.22848	0.0237
Uqcrq	-0.65032	0.0141		Macf1	-1.13603	0.0086		Fitm2	-1.73426	0.0329
Rasa3	-0.683251	0.0145		Tpr	-0.879835	0.03805		Sox5os3	-1.39673	0.04155
H2-Q8	-0.745029	0.00225		Il6st	-0.884756	0.02695		Sqrdl	-1.71602	0.0471
Jund	-0.821474	0.00085		Il6ra	-0.936975	0.0137		Slco5a1	-0.71085	0.03875
Erdr1	-0.978153	0.0009		Ncor1	-0.912487	0.03625		Ctrb1	#NAME?	0.0004
Abhd8	-0.629244	0.01085		Cnot1	-1.09611	0.00615		Nuak1	-0.922121	0.0357
Sf3b5	-0.525901	0.0476		Kmt2e	-1.29599	0.0266		Sel1l3	-1.24442	0.03165
Pkn1	-0.516014	0.0447		Pds5a	-0.913566	0.01845		Plcl1	-1.28952	0.02435
Ssbp4	-0.653364	0.00995		Smg1	-1.00856	0.01195		Hif3a	1.15015	0.03745
H2-Q5	-0.761696	0.0026		Lnpep	-0.875313	0.03		Evc	1.54271	0.04525
Scand1	-2.57409	0.00035		Huwe1	-0.979349	0.015		Cpeb3	1.70926	0.01125
Prrc2a	-0.477264	0.0485		Gm1966	-0.978438	0.0128		Arhgef10l	1.66265	0.0259
Elf4	-0.811173	0.0169		Slc12a6	-1.55152	0.0068		Jag2	1.19425	0.0265
Polr2a	-0.596604	0.03685		Golm1	-1.06667	0.0461		Cdk14	1.16949	0.0269
Fau	-0.721087	0.02675		Mycbp2	-1.07236	0.0083		Emilin1	1.25416	0.0384
Fabp7	#NAME?	5e-05		Nsd1	-2.12948	0.01335		Spon1	1.66384	0.0024
Socs3	-1.21172	0.0065		Galnt10	-1.16531	0.01385		Plekhh3	2.60393	0.0213
Rpph1	-1.44869	0.02285		Hectd1	-0.941893	0.0153		Kif24	0.890871	0.04625
Pdlim4	-0.544103	0.03285		Zcchc11	-0.926813	0.0315		Parm1	2.51344	0.0373
Ccdc88b	-0.462413	0.0475		Aak1	-2.14057	0.00105		Aifm2	1.03163	0.0458
Slc12a6	-0.658588	0.03085		Nr2c2	-1.67522	0.00305		Pipox	1.54269	0.0322
Setx	-0.905878	0.0086		Ranbp2	-0.869854	0.02265		Ccdc92	1.03398	0.04265
Ckb	-0.635981	0.01575		Nipbl	-0.995365	0.0102		Ska1	0.956215	0.02905
Crlf2	-0.755344	0.01025		Pitpnc1	-1.10463	0.0193		Pycr1	0.979047	0.03895
Serpine2	-5.64066	0.00155		Fgd3	-1.1352	0.0047		Gm13315	1.02699	0.04195
Hist3h2a	-1.24843	0.00585		Phf20l1	-0.829572	0.0457		Ccdc85b	0.83596	0.02365
Cic	-0.483712	0.0449		Kat6a	-0.994548	0.01085		Dnaaf3,Tnni3	1.15017	0.0259
Eva1b	-1.2498	0.00015		Adam19	-1.24626	0.01645		Tmem159	1.41453	0.03725
Sp1	-0.634801	0.02985		Zcchc6	-0.772981	0.0466		Gstt1	1.84799	0.0487
Bcl9l	-1.1241	0.0011		Birc6	-1.0401	0.007		Ankrd55	1.33623	0.0487
Tpgs1	-0.877679	0.01065		Usp24	-0.912483	0.01695		4930413G21Rik	1.56097	0.02755
Khnyn	-0.86638	0.0166		Ube2i	-3.20766	0.0284		Mybl1	0.785846	0.02375
Itpr3,Mir7677	-0.662436	0.0088		Kif5b	-0.739732	0.04975		Srp54a	1.98628	0.0002
Asxl1	-0.563359	0.0438		Dync1h1	-0.958472	0.01725		Gpx3	2.04752	0.005
Zfpm1	-0.861517	0.00055		Fryl	-0.999567	0.0092		Rsph3a	0.796262	0.0475
H2afj	-0.591009	0.0307		Usp34	-1.1658	0.00895		Selm	1.67052	0.0321
Cactin	-0.547834	0.02545		Helz2	-0.97409	0.02495		Uchl1	1.00926	0.03855
Utrn	-0.487029	0.0405		Trim56	-0.899986	0.0167		Cxcl10	1.6666	0.02005
Med25	-0.565641	0.03125		Kcna3	-2.52888	0.00015		Ccnb1	0.855849	0.0206
Dync1h1	-0.630523	0.00795		Kdm5a	-1.60598	0.01075		Ydjc	0.993703	0.01985
Plec	-0.69795	0.0033		Tcf20	-0.872443	0.0335		Enkd1	1.04608	0.0245
Xylt2	-0.560994	0.0278		4932438A13Rik	-1.08056	0.0059		Zfp771	1.02522	0.02665
Snrk	-0.589192	0.0142		BC018507	-0.910258	0.0218		Lag3	0.775036	0.0384
Abca2	-0.499076	0.04865		Gnl3l	-1.84119	0.0034		Gcsam	1.14965	0.0014
Mir8107,Nbeal2	-0.527156	0.0263		5730405O15Rik,Usp9x	-1.31267	0.00365		1810006J02Rik	1.20286	0.0237
Dohh	-0.61256	0.038		Snora41	#NAME?	0.0023		Chst1	2.63705	5e-05
Nckap5l	-0.683576	0.0304		Kmt2a	-0.881638	0.02205		Ppp2r3d	0.677536	0.0452
Map1s	-0.739118	0.00505		Ubr5	-0.820091	0.0315		Basp1	0.923721	0.01455
Fryl	-0.533227	0.0282		Bptf	-0.833259	0.029		E030030I06Rik	0.954957	0.0346
Scrib	-0.513726	0.03375		Setd2	-0.808682	0.0312		Chchd6	1.10145	0.0158
Kcna3	-1.09996	0.00135		Klhl24	-0.992901	0.0163		Plk1	0.754998	0.03015
Igfbp2	#NAME?	5e-05		Rhbdd1	-0.893815	0.03135		Serf1	1.73193	0.03275
Kdm4b	-0.707578	0.0085		Kansl3	-1.20165	0.0203		Cacna1s	0.950881	0.015
Crebbp	-0.926686	0.0036		Cdk12	-0.99974	0.0096		Prr7	1.952	0.0011
Ncor2	-0.803751	0.0009		Phip	-2.64869	0.0027		Rps13	1.33458	0.0409
Ubr4	-0.632915	0.0087		Kdm7a	-0.849533	0.0254		A430093F15Rik	1.12838	0.0158
Fasn	-0.522386	0.0295		Thoc2	-0.749717	0.0498		Tnfrsf17	1.33056	0.0105
Ints1	-0.690106	0.0056		Kmt2c	-1.15832	0.0022		Rgcc	0.838235	0.04105
Dhrsx	-0.535729	0.04665		Lyst	-0.998675	0.00895		Pgap3	0.902105	0.00775
Prr7	-1.46924	0.00155		Ankrd17	-0.748651	0.04715		Nuggc	1.45083	5e-05
Mib2	-0.583096	0.02175		Socs4	-1.27188	0.0021		Cdk1	0.797293	0.0122
Olig1	#NAME?	5e-05		Ube3a	-0.90349	0.0232		Aicda	0.959873	0.005
Phip	-1.05244	0.0115		A230046K03Rik	-0.76549	0.0474		Cltb	0.675273	0.04425
Thra	-0.722344	0.04475		Atp10d	-1.05799	0.0153		Pon3	1.10395	0.00215
Tab1	-0.714072	0.02085		Ep300	-0.82059	0.03345		Map1s	0.582603	0.0383
Gtf3c1	-0.511082	0.0379		Ubr4	-0.947781	0.0156		Fam46c	0.894974	0.00465
Prr12	-0.631885	0.01235		Vps13a	-1.13595	0.0031		Dhrsx	0.743463	0.0123
Entpd4	-0.9287	0.00515		Rictor	-0.788825	0.03405		H2afz	1.65773	0.017
Slc15a2	-0.552522	0.03855		Smcr8	-2.25511	0.0041		Hist1h4c	1.79686	0.0353
Setd1b	-0.499037	0.0437		Ralgapb	-0.750219	0.04625		Prg2	1.58692	0.0012
Trrap	-0.548608	0.01935		Herc1	-1.02244	0.01825		Apitd1	0.738395	0.04465
Smcr8	-0.701993	0.02845		Zfp871	-0.770829	0.04575		Abhd8	0.762585	0.0145
Pkd1	-0.741692	0.01945		Rif1	-0.935306	0.014		Ndufa11	0.656053	0.02165
Usp9x	-0.548916	0.01965		Herc2	-1.14962	0.00295		Bloc1s4	0.732521	0.02785
Rest	-1.18267	0.00845		Zfp292	-0.962895	0.01055		Ccnb2	0.689902	0.03075
Plcxd2	-0.804453	0.0081		Hif1an	-1.66293	0.00335		Gm5617	1.17135	0.00965
Llgl2	-0.663713	0.01645		Atm	-0.964606	0.0108		Bola1	1.1514	0.00775
Chpf	-0.641503	0.0273		Smurf1	-1.26593	0.00655		Cdca8	0.930633	0.00585
Cpe	-2.31711	0.0006		Kif1b	-0.86759	0.0244		Irf2bp1	0.567066	0.0473
Dhx34	-0.529913	0.0413		Gm4759	-3.6298	5e-05		Mef2b	1.64864	0.00015
Sparc	-3.85346	0.00085		Kmt2d	-0.815389	0.03505		Hmgb2	0.64558	0.0228
Helz	-0.525191	0.044		Spag9	-0.734363	0.0489		Siva1	0.922872	0.01445
Ptn	#NAME?	5e-05		Aff1	-0.750111	0.0412		1500011K16Rik	0.9729	0.01185
Tnrc18	-0.588648	0.01875		Ahctf1	-0.778279	0.0414		Skap1	0.594507	0.0353
4930526I15Rik	-1.27029	0.0155		Zyg11b	-0.80996	0.0349		2300009A05Rik	0.944173	0.02035
Celsr1	-1.01758	0.0046		Akt3	-1.10673	0.03395		S100a9	0.774995	0.04715
Szt2	-0.629626	0.0298		Cep350	-0.940841	0.0132		Gadd45g	0.749935	0.02715
Gm4759	-1.28614	5e-05		Phc3	-0.925161	0.0142		Kcnn4	0.663434	0.0211
Pcdha1,Pcdha10,Pcdha11,Pcdha12,Pcdha2,Pcdha3,Pcdha4,Pcdha4-g,Pcdha5,Pcdha6,Pcdha7,Pcdha8,Pcdha9,Pcdhac1,Pcdhac2,Pcdhga1,Pcdhga10,Pcdhga11,Pcdhga12,Pcdhga2,Pcdhga3,Pcdhga4,Pcdhga5,Pcdhga6,Pcdhga7,Pcdhga8,Pcdhga9,Pcdhgb1,Pcdhgb2,Pcdhgb4,Pcdhgb5,Pcdhgb6,Pcdhgb7,Pcdhgb8,Pcdhgc3,Pcdhgc4,Pcdhgc5	-0.950627	0.02655		Dennd4c	-1.24475	0.00135		Dohh	0.631257	0.04105
Nfic	-0.613417	0.0208		Smg6	-1.07997	0.0152		Alkbh7	0.728941	0.02825
Spen	-0.606786	0.04325		Med13	-0.773654	0.04585		Rpl27	0.773601	0.0294
Ahdc1	-0.704138	0.00895		Xrn1	-0.796583	0.02975		Birc5	0.763887	0.0215
Hivep1	-0.502566	0.04775		Zbtb4	-1.18787	0.02645		Gipc1	0.659242	0.02625
Zfp369	-1.18121	0.00385		Taf1	-0.816689	0.0266		Hist1h4i	1.86793	0.0083
Vps13c	-0.578184	0.0181		Ago2	-0.798087	0.03595		Yif1b	0.626363	0.0497
Phxr4	-1.0545	0.0184		Vps13b	-1.14066	0.003		Atp6v0c,Atp6v0c-ps2	0.769748	0.0132
Ptprz1	#NAME?	5e-05		Ralgapa1	-0.794307	0.03745		Rpl23a	1.58904	0.001
Col11a2	-0.742794	0.0093		Slc35a3	-0.923922	0.0209		H2afj	0.781213	0.00955
Car3	#NAME?	5e-05		Pdpr	-0.885	0.0469		Ssbp4	0.83481	0.00785
Golgb1	-0.505592	0.0443		Pkd1	-1.45021	0.01415		Tpgs1	1.25727	0.0001
Wfikkn2	-0.814654	0.0217		Gcn1l1,Mir7029	-0.884724	0.0211		Stmn1	0.693775	0.0301
Fitm2	-3.26122	0.02135		Bdp1	-1.00361	0.0063		S100a8	0.825548	0.04855
Ttc28	-0.519298	0.03965		Bod1l	-0.901585	0.01765		Mpst	0.618604	0.0342
Agrn	-0.683839	0.01445		Atad2b	-0.781612	0.03825		Josd2,Mir7052	0.635553	0.0495
Snx29	-0.865854	0.0167		Golga4	-0.785788	0.03725		Gadd45b	0.650842	0.0295
Ncan	#NAME?	5e-05		Aff4	-0.840785	0.02145		Ube2c	1.00128	0.0034
Ccdc85b	-0.696267	0.03135		Pcm1	-0.748781	0.0469		Fkbp11	1.25204	0.00115
Sipa1l3	-0.587816	0.0305		Ascc3	-0.737526	0.04845		Stac2	0.925061	0.00085
Rsad1	-1.30826	0.0028		Zfp369	-2.68374	5e-05		2810428I15Rik	0.714833	0.03675
Etohi1	-0.806436	0.0226		Golga3	-0.852083	0.026		H2afx	0.624894	0.0298
Mlc1	#NAME?	5e-05		Vps13c	-1.52872	0.00015		Ppp1r35	0.949846	0.0039
Tspan7	-2.43484	0.0181		Mga	-0.877672	0.01905		Sdf2l1	0.739003	0.01585
Slc1a3	-2.66931	0.0012		Larp4	-2.22478	0.0325		Ndufa12	0.652667	0.0494
Myo10	-0.654624	0.0211		Med13l	-0.874558	0.02205		Glrx5	0.646717	0.03055
Cfd	#NAME?	0.01245		Slc35g1	-1.52182	0.04345		Nxt1	0.621303	0.0327
Cspg5	-4.36612	0.0107		Xpo4	-1.8683	5e-05		Manf	0.565707	0.0343
Gap43	#NAME?	5e-05		St8sia1	-0.806599	0.02835		2810008D09Rik	0.634681	0.0456
Slfn10-ps	-0.899829	0.0244		Pik3c2a	-0.870392	0.02315		Crlf2	0.931571	0.0011
Scrg1	#NAME?	5e-05		Shprh	-0.800474	0.0349		Mrpl34	0.65924	0.03685
Bcan	#NAME?	5e-05		Utp20	-0.911138	0.0191		Tpst2	0.726665	0.00615
Clu	-1.71055	0.0263		Ddx60	-0.761955	0.04385		Scand1	2.32523	0.00025
Ston1	-1.00011	0.0391		Clec16a	-1.08605	0.016		1810043H04Rik	1.08433	0.0041
Atp1a2	-4.6324	0.01215		Szt2	-1.0988	0.02195		Trappc6a	0.665263	0.0286
Mmp15	-1.19948	0.01535		Tnks	-0.771555	0.041		Bmyc	0.73106	0.018
Tmem245	-0.565435	0.04955		Trip11	-0.813557	0.03115		Ccdc124	0.741524	0.01555
Serpinh1	-1.37895	0.0249		Lrba	-0.86384	0.02325		Rgs10	0.58737	0.0458
Srp54a	-1.32147	0.03495		Atg2b	-0.803885	0.03175		Creld2	0.815059	0.0041
Plat	-1.40455	0.0223		Mecp2	-0.837193	0.04855		Jun	0.646622	0.01465
2610005L07Rik	-1.18269	0.01575		Akap11	-0.789699	0.03625		Nr1h2	0.520253	0.0472
Gpr56	-1.91131	0.00765		Slfn10-ps	-2.93605	0.0001		Snora75	inf	0.0083
Gpm6a	#NAME?	5e-05		AI506816	-2.48213	0.0057		Mrps12	0.98325	0.0025
Aldh1l1	-1.365	0.0234		Abl2	-1.49021	0.00195		Smim4	0.880429	0.0155
Timp4	#NAME?	5e-05		Dnah8	-0.903553	0.02595		Fam89b,Sssca1	0.707284	0.02125
Ntrk2	#NAME?	5e-05		Rapgef2	-0.838135	0.03415		Ddt	0.627538	0.03775
Gfap	#NAME?	5e-05		Nfat5	-0.772824	0.0405		Cox14	0.673749	0.02105
Gpx8	#NAME?	5e-05		Rad54l2	-0.817823	0.03325		Ddit4	0.533632	0.0434
Ppap2b	-1.51815	0.02165		Prkdc	-0.879829	0.02375		Chchd10	0.727176	0.01
Plk2	-1.38216	0.037		Kcna2	-0.986477	0.0109		Psmg4	0.709674	0.02155
Mtss1l	-2.37715	0.0077		Tmem245	-1.67847	0.00015		Tma7	0.591804	0.03875
Abat	-2.46314	0.00835		Ppp1r12b	-0.938861	0.02115		1110001J03Rik	0.671933	0.0296
Hivep3	-0.88888	0.01615		Zfp329	-0.798559	0.04485		Ptpn18	0.629191	0.0236
Cpt1c	-3.02119	0.0417		Gm608	-0.910662	0.01495		Abhd17a	0.71702	0.01105
Ttyh1	-3.81052	0.03455		Cpeb4	-0.811801	0.0364		Dnajc15	0.670287	0.0194
Nrep	-2.34223	0.0421		Hivep1	-0.798814	0.03775		Polr2f	0.719383	0.02095
Aqp4	#NAME?	5e-05		Abca1	-0.82182	0.031		Txn1	0.735572	0.0069
Cidec	#NAME?	5e-05		Epg5	-0.770264	0.04355		Arf5	0.53664	0.04525
Slc4a4	-3.50252	0.0058		Zfyve26	-0.792783	0.03895		Jund	0.879652	0.0008
Mmd2	#NAME?	5e-05		Depdc5	-0.802824	0.0484		Fau	1.34706	0.00015
Ddah1	#NAME?	5e-05		Snx29	-1.36891	0.0041		Mif	0.808075	0.0063
Hist1h2ai	#NAME?	0.0314		Zfp607	-0.878595	0.03755		Cdk2ap2	0.50724	0.04645
Map2	-1.00231	0.0482		Gm13034	-1.72028	0.01215		Junb	0.910408	0.00085
Fez1	#NAME?	0.00025		Zfyve16	-0.87269	0.03385		Rps27l	0.800734	0.0106
Gm21949,Iqcj,Schip1	#NAME?	5e-05		Etohi1	-2.01961	0.0001		Id3	0.537417	0.037
A2m	#NAME?	5e-05		Mir7670,Ubn2	-0.820344	0.0366		2700094K13Rik	0.755298	0.0061
Tril	#NAME?	5e-05		Ralgapa2	-0.803974	0.037		Snhg8	0.667333	0.01755
Nell2	#NAME?	5e-05		Arhgap31	-0.825869	0.0392		Sf3b5	0.945008	0.0014
Fzd9	#NAME?	5e-05		Sacs	-1.03046	0.0072		Blvrb	0.665568	0.01265
Slc6a11	#NAME?	5e-05		Phxr4	-1.51149	0.01095		Timm13	0.62913	0.02465
Lrrc4b	#NAME?	5e-05		Tbck	-1.25131	0.006		Ap2s1	0.590751	0.0287
Cntn1	-2.10491	0.03865		Kif20b	-0.826758	0.0433		Rabac1	0.572503	0.0308
Gamt	-0.587903	0.03375		Mgat5	-0.984514	0.04915		Sec61b	0.663003	0.0278
Efna2	0.375699	0.04565		Ankrd26	-1.10301	0.0073		Snhg6	0.823655	0.0118
Neurl1b	1.39682	0.0409		Hook3	-0.8407	0.0267		Tspo	0.642654	0.0171
Tns4	2.02725	0.02735		Gprin3	-0.90021	0.01995		Erdr1	1.77859	5e-05
Apoc2	inf	0.0058		4922501C03Rik	-0.887969	0.03455		Uqcr11	1.06722	0.00095
S100a5	inf	0.02345		Ptar1	-0.885999	0.02115		Edf1	0.803748	0.00705
Rapgefl1	2.23152	0.0131		Lcor	-0.808696	0.04125		Dpm3	1.18748	0.00035
Abcc3	1.03774	0.0192		Brwd3	-1.09229	0.0072		Mir7079,Rpl13,Snord68	0.645868	0.02025
Parpbp	0.948972	0.03925		Myo9a	-0.810142	0.03895		Ndufb7	0.579723	0.03885
Gm13363,Ptp4a1	0.868742	0.0358		4930402H24Rik,Gm14057	-1.35323	0.0076		Ndufa1	0.58971	0.03755
Itsn1	0.868515	0.04325		Pgap1	-0.883533	0.0323		Rpl9	0.634399	0.04545
Timd4	1.36733	0.01765		Ccdc15	-1.31827	0.0364		Gltscr2	0.574647	0.0277
Marco	1.03684	0.03745		Mid1	-1.61725	0.00825		Krtcap2	0.63824	0.02405
Tirap	0.931203	0.03885		Mir3535	#NAME?	0.01605		Rpl35	0.733844	0.011
Fitm2	1.9029	0.0073		Slfn9	-1.24453	0.01725		Cox17	0.697751	0.01645
Il21	1.73388	0.00095		Ccdc171	-0.895896	0.0445		Myeov2	0.548314	0.04495
Ube2i	9.50555	0.0332		Tet1	-0.933461	0.0197		Mir7678,Slpi	2.53195	5e-05
Cd5l	0.746265	0.0487		Fry	-0.88237	0.03545		Rpl38	1.06201	0.00805
Gm9199	1.42461	0.0408		Rsad1	-0.964753	0.04215		Ndufa6	0.539071	0.042
Pla2g2d	1.00157	0.0087		Zfp109	-1.34925	0.0194		Ndufa7	0.671771	0.01325
Kif11	0.542402	0.0471		Ago3	-0.926828	0.02975		Apoe,Tomm40	0.63629	0.0189
Fcgr3	0.8219	0.04975		Mir568	-1.06988	0.0415		Rps7	0.686671	0.00735
C330021F23Rik	2.63632	0.00275		Nbeal1	-0.897157	0.0259		Snrpe	0.589869	0.04005
Crem	0.646525	0.0432		Gvin1	-1.13752	0.017		Rps10	1.50692	5e-05
Gzmk	1.37764	0.01845		Lsm7	-12.7908	0.0413		Mrpl52	0.826984	0.0056
Spc25	0.806202	0.03845		Naip1,Naip6,Naip7	-0.990765	0.03535		Uqcr10	0.674765	0.0156
Sostdc1	2.53096	0.00165		Lphn3	-2.09974	0.01505		Ptma	0.558932	0.03845
Snord15a	0.722754	0.0315		Igf1r	-1.36892	0.018		Rpl36al	0.615452	0.0212
Clec4n	0.890257	0.0351		D1Pas1	-1.79435	0.01065		Rpl22l1	0.559551	0.0352
Ccl3	1.17353	0.025		Rsg1	-1.65041	0.0384		Shfm1	0.544958	0.0383
Myef2	0.581419	0.0428		Ttbk2	-1.03531	0.03205		Bola2	0.742565	0.03345
Nusap1	0.698227	0.01895		Erbb3	-1.87909	0.0417		H2-Q7	0.585142	0.0289
Il1r2	1.13072	0.0081		Amy2a3	#NAME?	5e-05		H3f3a	0.548833	0.03795
Uhrf1	0.670812	0.02685		Gan	-1.70497	0.02		Uqcrq	1.43257	5e-05
Plcxd2	1.17063	0.03635		Nebl	-2.18543	0.0381		Cox8a	0.702876	0.0071
Mir8092,Zfp518a	0.583785	0.047		Gk5	-1.07621	0.02975		Rpl18	0.580375	0.03005
Cxcl10	0.867805	0.0259		Fbxo48	-1.34531	0.04685		Grcc10	0.883382	0.00105
Gzmb	1.44707	0.0011		Ppm1l	-1.25648	0.04295		Gpx1	0.656637	0.01415
Dpysl2	0.631732	0.0118		Zfp433	-1.92213	0.04095		Tpt1	1.52732	5e-05
Lamp2	3.01658	0.03465		Hist3h2bb-ps	#NAME?	0.0133		Myg1,Pfdn5	0.606497	0.02425
Phf11a	1.74953	0.0477		Dync2h1	-1.15392	0.01625		Mzb1	0.62952	0.02745
Mir7094-2	1.47411	0.04385		Zfa-ps	-2.39835	0.027		Rps19	0.602084	0.0234
8430427H17Rik	2.08103	0.02095		Alms1	-1.21873	0.02435		Tmsb10	0.75948	0.00535
Nrp1	1.59138	0.03175		Cdkl5	-1.60776	0.0406		Rpl36	1.36033	0.00325
C1qb	0.650723	0.04295		Flt1	-1.21169	0.04135		Rpl35a	0.633194	0.0158
Mzb1	0.661795	0.04825		Zc3h12b	-3.05716	0.0311		Rplp2	0.708955	0.0078
Pdcd1	0.549997	0.042		Efna2	0.580805	0.02415		Rps16	2.26073	5e-05
Hmox1	0.52488	0.0499		Fstl3	1.05267	0.01395		2410006H16Rik	0.836206	0.0046
Lag3	0.707966	0.0107		Prss57	0.917328	0.0374		Snord16a	1.26265	0.01815
Sp1	1.00634	0.0357		Gamt	0.885053	0.0191		Rps26	0.613116	0.0178
Mir142	0.566206	0.02075		Gpihbp1	inf	0.0037		Ptprcap	0.863197	0.0039
Siglech	0.536187	0.0255		Oosp1	inf	0.00075		Rps24	0.572741	0.0393
Fos	0.542582	0.0256		Hist1h3h	inf	0.00715		Igj	1.16538	5e-05
Tob1	0.63774	0.0102		Rapgefl1	2.2648	0.00795		Rpl34	0.592608	0.02605
Glipr2	3.04303	0.0358		Nbl1	1.80671	0.04605		Atp5e	0.773492	0.0037
BC065397,Plp1	1.92934	0.04845		Epha2	1.01759	0.0493		Rps21	0.858784	0.01985
Ptges3	0.500815	0.03805		Hexim2	1.28627	0.04135		Rps18	0.586837	0.03405
Prps2	2.8525	0.01415		Dnaaf3,Tnni3	1.38892	0.02705		Rplp2-ps1,Wdr89	0.841936	0.0049
Tigit	0.593698	0.02255		Hist2h4	2.53952	0.02895		Rplp1	0.705364	0.02085
Socs3	0.782431	0.0212		Tppp3	1.5067	0.03545		Rpl41	0.607895	0.0336
2610318N02Rik	1.31181	0.01095		Gapt	1.04647	0.0369		Snord34	inf	0.0059
Cxcr4	0.503269	0.0337		Derl3	1.48311	0.0148		Mir703	1.31014	5e-05
Lyz2	0.571514	0.02225		Sh2b2	1.06415	0.03825
Rasa3	1.65958	0.0369		Prr7	1.47105	0.01805
Igj	0.71902	0.0028		Tm4sf5	1.67616	0.0225
S100a11	0.50637	0.0361		Hspa1a	0.938194	0.03955
Ddit4	4.53355	0.0114		Prr5	0.952521	0.0476
Mir6973a	inf	0.0398		Klk1b27	1.19906	0.042
				2610306M01Rik	inf	0.04585
				Lyrm1	1.11294	0.03495
				Wfdc17	1.56715	0.04975
				Cxcl10	1.19258	0.03305
				Ppard	12.6408	0.01425
				Eva1b	1.03313	0.0242
				Tpgs1	0.919894	0.049
				Bola1	1.65277	0.0077
				Ndufa11	0.840155	0.0419
				Csf2ra	0.820674	0.04915
				Mrp63	0.960149	0.04875
				Blvrb	1.14373	0.02235
				Ckb	1.01252	0.0199
				Mir1931	inf	0.04945
				Nmb	1.07779	0.03345
				Osbpl11	inf	0.012
				Bcl3	0.860479	0.0397
				Dpysl2	0.931301	0.0139
				Hba-a1,Hba-a2	1.4735	0.01265
				Fscn1	0.843667	0.03295
				Hbb-b1,Hbb-bs	0.950669	0.0494
				Gnl3l	2.33154	0.0428
				Ppp1r35	0.916375	0.03925
				Gzmb	0.802646	0.0498
				Bmyc	1.11071	0.0199
				Socs1	0.848768	0.04245
				Mir7678,Slpi	1.1343	0.01195
				Batf3	0.961016	0.03335
				Ifitm10	0.795859	0.0477
				Marcksl1	0.941779	0.0205
				1110008P14Rik	1.01413	0.02655
				Cks1b	0.9183	0.03515
				1810043H04Rik	1.13697	0.02455
				Jund	0.796752	0.03685
				Tnni2	1.58459	0.0052
				Stmn1	0.800949	0.0444
				H2afx	0.870342	0.02835
				H2afj	1.0921	0.0088
				2810008D09Rik	1.00192	0.0245
				Abhd17a	0.796825	0.04435
				Snord15a	2.03155	0.02325
				Klk1	1.01198	0.01755
				Mzb1	1.34187	0.0028
				Tob1	1.04108	0.0061
				Bcl2a1d	0.869413	0.0348
				Mrpl36	1.12129	0.03615
				Mrpl34	0.854885	0.04335
				Glrx5	0.825804	0.03755
				Rmrp	1.76668	0.0079
				Uqcc2	0.875644	0.0467
				Ndufs6	0.856812	0.0412
				Cdc34,Gzmm	0.799823	0.0334
				Lgals3	0.869144	0.0232
				Ndufc1	1.01785	0.032
				1110001J03Rik	0.895253	0.0357
				Ccdc12	0.774119	0.0453
				Nucks1	inf	0.0359
				Cox14	0.854861	0.0368
				Ctsh	0.775571	0.0405
				Psmg4	1.01405	0.0169
				Ndufa13	0.783191	0.04055
				Cox5b	0.987629	0.02385
				Erdr1	1.45896	0.0008
				Fcer1g	0.873865	0.0323
				Rpph1	2.52596	0.00065
				Tomm5	0.80099	0.04115
				Sf3b5	0.914065	0.02235
				Polr2f	0.853145	0.03935
				Dpm3	1.13435	0.0073
				Uqcr11	1.00937	0.01745
				S100a6	0.804891	0.04085
				Ptpn18	0.751792	0.0475
				Ptms	0.952062	0.0131
				Rps27l	0.863489	0.03885
				Rpl29	0.904287	0.0209
				Rps10	1.21104	0.004
				Ndufc2	0.809504	0.0389
				Tmem256	0.887095	0.0336
				Mif	0.962265	0.0132
				Ly6d	1.08604	0.006
				Ly6a	0.815073	0.03305
				Cox17	0.835568	0.03715
				Uqcrq	1.13671	0.005
				Krtcap2	0.784219	0.0416
				Mrpl52	0.799493	0.04885
				Sec61b	0.857536	0.02715
				Ndufa7	0.824823	0.0299
				Mknk2	1.75748	0.04475
				Rpl13	0.753505	0.04875
				Snrpe	0.790913	0.0369
				Cox6c	0.85082	0.029
				S100a4	0.8021	0.03805
				0610010K14Rik,Rnasek	0.800826	0.04025
				Uqcr10	0.782141	0.0354
				Rps16	1.31082	0.0007
				Grcc10	0.800249	0.03405
				Myeov2	0.749711	0.04625
				S100a11	0.905156	0.0202
				2410006H16Rik	0.771952	0.03905
				Snord35b	1.36296	0.00575
				Gpx1	0.893532	0.02195
				Cox6a1	0.929107	0.01585
				Atox1	0.899334	0.0206
				Rpl37a	0.756532	0.0387
				Rpl36	1.38713	0.0005
				Atp5e	0.864268	0.02775
				Rps21	0.832905	0.0276
				Ccl5	0.830339	0.0416
				Cst3	0.962807	0.03215
				Snord82	inf	0.00385
				Rplp2-ps1,Wdr89	0.923656	0.0495
				Rpl41	0.915007	0.03665
				Rn45s	1.70404	0.00365
				Mir7115	inf	0.03525
				Mir6924	inf	0.01955
				Mir6948	inf	0.0215
				Mir703	1.00031	0.01295

## Sheet: WTvKO_T5
List of nominally significant genes (Wt vs KO comparison) at T5 for the different cell substes
CD4 T CELLS				CD8 T CELLS				B CELLS
gene	log2(fold_change)	p_value		gene	log2(fold_change)	p_value		gene	log2(fold_change)	p_value
Rn45s	-0.960482	5e-05		Snord35a	#NAME?	0.0329		Mir6948	#NAME?	0.0367
Fos	-1.01902	5e-05		Rps2,Snora64	-0.875478	0.04235		Rpl41	-0.711454	0.0023
Slc15a2	-0.818945	5e-05		Tpt1	-0.461217	0.03475		Rps14	-0.697847	0.00255
Rsad1	-1.2453	5e-05		Rps16	-0.422822	0.0482		Igj	-0.612671	0.0264
Rapgefl1	2.54315	5e-05		Erdr1	-0.698624	0.00135		Ifi27l2a	-0.675083	0.01895
Tns4	2.71191	5e-05		Rpl35	-0.507928	0.02545		Mir704,Pdia4	-0.927291	0.02185
Pgk1	1.03757	5e-05		Fos	-0.759493	0.0004		Atp5e	-0.499392	0.0326
C330021F23Rik	-1.83344	0.00015		Igj	-0.672927	0.00185		Lars2	-0.642543	0.01205
Rnf149,Snord89	-1.09981	0.00035		Srp54b	-0.523245	0.0169		Uqcrh	-0.512065	0.0293
Ccl1	-2.09345	0.0004		Hspa1a,Hspa1b	-0.55463	0.0098		2410006H16Rik	-0.552612	0.0417
Jun	-0.686255	0.00065		Rps28	-0.884679	0.00985		Mzb1	-0.502393	0.02935
Pde5a	1.01133	0.00125		Jun	-0.582744	0.0063		Dppa3	-0.5071	0.03125
Hspa1a	-0.852573	0.00155		Apol7c	-0.787882	0.0006		Fos	-0.936916	5e-05
Hbb-b1,Hbb-bs	0.715812	0.0025		Scand1	-0.845305	0.005		Uqcr10	-0.47616	0.0478
Capn11	1.0483	0.0027		Hfe	-0.584242	0.0124		Snrpd2	-0.596218	0.02025
Fcer2a	0.803645	0.0029		Gpr146	-0.706206	0.0101		Rpl19	-0.54665	0.02015
Dusp1	-0.596781	0.00425		Ccl4	-0.84962	0.00775		Jun	-0.779985	0.0008
Stac2	1.28156	0.004		Crlf2	-0.495079	0.0384		Rmrp	-2.80275	0.00275
5830416I19Rik	1.05277	0.0039		Insl6	-0.89862	0.0049		Churc1	-0.521543	0.04095
Scd1	0.66029	0.00415		Dusp1	-0.443116	0.0481		Pet100	-0.628351	0.01845
Tob1	0.560962	0.00415		Rpl15	-0.465328	0.0422		Mrpl12	-0.503961	0.039
Erdr1	-0.635995	0.0043		Gm8221	-0.770115	0.0014		Rpph1	-2.63351	0.00205
Grifin	-1.24918	0.00445		Gzmk	-0.766556	0.0106		Ptpn18	-0.46099	0.0497
Snord95	inf	0.005		Slc15a2	-0.627086	0.0067		Snora75	#NAME?	0.0325
Lmna	0.619606	0.00545		Ccl3	-1.28696	0.001		Sdf2l1	-0.581446	0.02045
Junb	-0.39543	0.04325		Hist1h1c	-0.620342	0.015		1810037I17Rik	-0.514959	0.04505
Socs1	-0.405864	0.04905		Trnp1	-0.533623	0.03585		Lyz1,Lyz2	-0.636298	0.01445
Rmrp	-1.47292	0.0103		Mrps36	-0.683251	0.0451		Snora41	#NAME?	0.03715
Rps28	-0.803584	0.02185		Gm11837	-0.925527	0.0183		Fkbp11	-0.641381	0.0323
Rpph1	-1.23976	0.01		5830444B04Rik	-0.909331	0.02875		Mir8097,Rnf19a	-0.872943	0.0065
Drc1	-0.552063	0.01345		C330021F23Rik	-1.74431	0.0003		Dusp1	-0.636513	0.01085
Hspa1b	-0.506293	0.0153		Gm6578	-1.04702	0.02085		Egr1	-0.805267	0.00125
Ston1	-0.440079	0.03025		Zfp873	-0.538564	0.04725		Hist1h1c	-0.60082	0.0203
Rnf6	-1.55669	0.03475		Il15	-1.09082	0.01175		Commd2	-0.490912	0.04535
Egr1	-0.522464	0.019		Rsad1	-0.808428	0.0022		Rgs2	-0.614892	0.0172
Penk	-0.74345	0.00995		Gstm4	-0.608938	0.0493		C1qb	-0.852895	0.01315
Hist1h1c	-0.55807	0.0261		Fancf,Gas2	-1.39794	0.048		Slc15a2	-0.541727	0.02435
Rps23	-1.01689	0.03625		Olfr433	-1.01341	0.02745		Cbx3	-0.619171	0.03245
Rest	-1.0864	0.01435		Stk32c	-0.835071	0.03485		Ms4a6d	-1.43603	0.0009
Entpd4	-0.613542	0.0123		2010015L04Rik	-1.01088	0.023		Rsad1	-0.885535	0.00135
Grin2c	-1.12439	0.0311		Akap7	-0.803097	0.02115		Hist1h2bg	-0.893009	0.0025
Gucy1b3	-0.667935	0.008		Amy2a3	-1.50929	0.028		5830444B04Rik	-0.82818	0.04715
Gucy1a3,Mir7010	-0.829174	0.0201		Ccl17	#NAME?	0.00455		Fcna,Tmem141	-0.683371	0.04125
Lcmt2	-2.28823	0.04885		Gucy1b3	-1.01902	0.0169		Fosb	-1.06919	0.0007
Slc16a5	-1.25808	0.03515		2810429I04Rik	#NAME?	0.00455		Clec4n	-1.16248	0.0081
Pla2g2d	-0.657443	0.02835		Chst2	-0.7846	0.04685		Esr1	-1.71428	0.0318
Dtx4	-0.54257	0.04215		Lrp1	0.746495	0.02045		Snord15a	#NAME?	0.0027
Mreg	-0.685713	0.0337		Trim2	0.760145	0.048		Ston1	-0.620648	0.01715
Klrc2	-0.772898	0.03745		Pald1	0.934573	0.04935		C330021F23Rik	-2.49448	0.00175
Gm13375	-1.19319	0.048		Rin1	0.974552	0.0482		Nubpl	-0.870182	0.03935
Gm9776	-0.833587	0.04295		Myo10	1.12489	0.0055		Klrb1-ps1	#NAME?	0.0002
2010300C02Rik	-1.27288	0.02745		Gpd1	1.67592	0.0499		Pex11g	-1.03256	0.02545
Apol7b	-1.29456	0.02015		Bsn	0.76223	0.00845		2010109I03Rik	-0.693013	0.0377
Rapgef3	-0.639925	0.04535		Miat	0.593467	0.0466		Hebp1	-1.32564	0.02795
Slc7a10	-1.31336	0.0446		Dlg5	1.00261	0.0053		Grb7	-0.92569	0.00885
Plagl1	-0.841854	0.01935		Sp6	0.908084	0.0499		I830012O16Rik	-0.768407	0.03475
Trim2	-1.09444	0.01035		F11r	1.26598	0.0464		Dnaaf3,Tnni3	-0.904681	0.02745
Thrb	-0.731204	0.0396		C3	0.698963	0.0452		Dyx1c1	-0.984446	0.0293
Fsd1l	-0.732605	0.0374		Dsg2	0.997358	0.0107		Ccdc173	-0.938758	0.0316
Pde4c	-1.3896	0.04385		Trabd2b	0.663109	0.0363		Ccr1	-0.652357	0.0443
Gamt	-0.715813	0.0348		Zfa-ps	1.00898	0.0235		Iigp1	-0.658684	0.0411
Snord96a	-0.000188373	0.031		Efnb3	0.76216	0.0397		Sord	-0.735305	0.04745
Prtn3	0.183755	0.04245		C5ar1	1.45977	0.02135		Reg3b	#NAME?	0.0008
Tlr8	0.776036	0.03975		Ppm1l	0.544341	0.04765		Rag1	-0.921937	0.0065
Dusp18	1.3639	0.00885		Gda	0.729155	0.02045		Hist1h2bh	#NAME?	0.00695
Slc45a3	0.818904	0.0428		Cd33	0.780032	0.04425		Hist2h2ab	#NAME?	0.01825
2010308F09Rik	inf	0.0138		4933439K11Rik	1.54206	0.0365		Sapcd2	-1.02086	0.0438
Msr1	1.01433	0.03835		Ccdc85c	0.673304	0.0326		Gas2l1	-1.60532	0.02015
Gm5431	0.901799	0.0396		Pf4	inf	0.00165		Pik3r3	-0.958132	0.03545
Kif9	0.810646	0.02585		Gan	0.572109	0.04545		Prtn3	-0.630427	0.0234
Mcam	0.995697	0.02295		Stac2	0.853114	0.0115		Pde5a	0.868248	0.0301
Srxn1	0.77508	0.0325		Csf3r	0.581157	0.035		Gdpd5	1.1273	0.0411
Upp1	1.21113	0.0394		Chil1	0.78956	0.0414		E330033B04Rik	0.879582	0.0165
Mrc1	0.50832	0.05		Il1r2	0.795997	0.04745		Lpl	2.03654	0.01205
Smtn	0.610404	0.03925		Nt5dc2	0.871948	0.0296		Sncg	inf	0.0005
Spp1	2.36694	0.0152		Sh3yl1	1.38702	0.007		Cfd	inf	0.02625
Il22	1.01092	0.0439		Gm5741	inf	0.00415		Cd59b	inf	5e-05
Ccr3	0.60484	0.03245		Dyrk3	0.696746	0.03205		AI182371	1.29869	0.0124
Rmdn2	0.87536	0.0089		Cdh1	0.573709	0.0252		Capn11	2.35431	0.0004
Gcg	2.97458	0.03515		Fam57a	0.929486	0.01025		Cox6b2	1.40622	0.0451
Gstt1	1.728	0.0227		Rapgefl1	2.12154	5e-05		Eya2	1.35553	0.03325
Il17rc,Il17re	0.550746	0.03625		Nr1d1	0.725979	0.02455		Thra	0.769223	0.0209
H2-Q1	0.670509	0.02535		Mfsd2a	0.717559	0.01995		Car3	inf	5e-05
Pax5	0.788276	0.01305		Capn11	2.36976	0.00095		Kif19a	1.44637	0.002
Ccdc102a	0.541307	0.0429		Zfhx2	0.49778	0.02815		Srp54b	1.12254	0.00025
Il1r1	0.585181	0.0115		BC053749	0.538518	0.03825		Fabp4	3.63444	0.01525
Pif1	0.792208	0.02725		Col20a1	9.56364	0.02375		Tob1	0.625845	0.01415
Rnf157	0.693247	0.00695		Tppp	0.90952	0.0004		Skap1	0.468455	0.04695
Fcgr2b	0.604017	0.04645		Fosb	0.642736	0.0079		Med1	0.491134	0.04475
Rab4a	0.637785	0.0217		Rnf157	0.600824	0.01055		Stac2	0.852232	0.00045
Faim3	0.595431	0.0213		Pgap3	0.498736	0.0427		Cd69	0.681067	0.0033
Anxa1	0.540351	0.03155		Per1	0.414658	0.04935		Snord35a	1.75936	0.0207
Emp1	0.397138	0.04975		Fosl2	0.542174	0.0143		Snord96a	0.834515	0.01225
Rnf125	0.502036	0.0282		Snora7a	inf	0.0352		Mir703	0.833965	0.00195
Ifitm2	0.555946	0.03735		Snord15a	1.07549	0.03705
Cd69	0.498716	0.01275		Gpr146	1.16482	0.02295
Skap1	0.376644	0.04865		Slc12a9,Trip6	0.478803	0.0355
				Pvt1	0.787849	0.0269
				Cd163l1	0.614555	0.0088
				Ubr4	0.415394	0.05
				Rps23	1.0516	0.006
				Thra	1.41341	5e-05
				Kmt2d	0.47171	0.02775
				Med1	0.456029	0.0404
				Snora41	inf	0.02025
				Snord16a	0.146621	0.02725
				Hbb-b1,Hbb-bs	0.691097	0.0097
				Lmna	0.534727	0.01665
				Tob1	0.91433	5e-05
				Snord34	0.05204	0.0189
				Snord32a	1.10822	0.02685
				Snord96a	inf	0.0077
				Rn45s	0.696728	0.01075

## Sheet: WTvsKO_T15
List of nominally significant genes (Wt vs KO comparison) at T15 for the different cell substes
CD4 T CELLS				CD8 T CELLS				B CELLS
gene	log2(fold_change)	p_value		gene	log2(fold_change)	p_value		gene	log2(fold_change)	p_value
Mir7050	#NAME?	0.03435		Mir6924	#NAME?	0.02965		Snord35a	#NAME?	0.0119
Mir6395	#NAME?	0.04815		Mir6975	#NAME?	0.0179		S100a9	-0.591651	0.0131
Trnp1	-0.894086	0.0023		Mir7046	#NAME?	0.0496		Ddit4	-0.583701	0.0174
Mlxip	-0.515044	0.03635		Mir6946	#NAME?	0.0325		Glul,Mir8114	-1.16468	0.0008
Ston1	-0.855316	0.0025		Ercc2,Mir343	-4.40432	5e-05		Fkbp5	-0.503711	0.0382
Pde3b	-0.582586	0.0231		Mir7058	-0.703132	0.02665		Chil3,Chil4	-0.817772	0.00015
Gpr83	-0.685099	0.0162		Snord35a	#NAME?	0.0014		Ngp	-0.738666	0.00455
Xist	-9.90651	0.0075		Ablim1	-1.7025	0.0139		Pde3b	-0.785723	0.00075
Snora41	#NAME?	0.0069		Mir3547	#NAME?	0.04135		Immp2l	-1.10735	0.0025
Per1	-0.5691	0.0315		Ctse	-1.40158	0.0443		Camp	-0.760965	0.01225
Nrip1	-0.518412	0.0445		Itga4	-0.966608	0.03235		Xist	-8.8647	0.00145
Glipr2	#NAME?	0.02405		Srrm2	-1.11755	0.0483		Hs3st1	-0.557613	0.04445
Lmna	-0.831786	0.01635		Klf13	-0.809061	0.04725		Gm19705	-0.989921	0.01135
Tgfbr3	-0.604714	0.0317		Akap13	-1.62593	0.0288		Lcn2	-0.770826	0.0079
Vmn2r97	-0.697058	0.01015		Smek2	-0.858355	0.0421		Ston1	-0.821211	0.0003
Snord15a	-0.891679	0.0372		Nup153	-0.836307	0.0407		Als2cl	-0.602568	0.0094
4632415L05Rik	-1.22837	0.00615		Pde3b	-0.781186	0.0403		Retnlg	-0.799743	0.03565
Klf9	-0.637421	0.0473		Efr3a	-0.84264	0.0432		Chst10	-0.521654	0.03195
Rsad1	-1.16697	0.0018		Il6ra	-0.886465	0.0191		Trnp1	-0.572015	0.03015
C130046K22Rik	-0.958141	0.0113		Kmt2e	-1.09114	0.0351		Plcd3	-1.5756	5e-05
Klrb1-ps1	#NAME?	5e-05		Macf1	-0.893576	0.01815		Lmna	-0.693952	0.0134
Lrrc6	-0.987662	0.03275		Rnf125	-1.43858	0.0011		Mylpf	-0.884041	0.04165
2610005L07Rik	-1.05142	0.0077		St6gal1	-1.11778	0.03155		Mir3535	#NAME?	0.032
Olfr99	-11.8386	0.04245		Hectd1	-0.944219	0.00925		Klf11	-0.571746	0.02135
Sema3f	-0.93237	0.0399		Prrc2c	-0.903945	0.01505		Gemin4	-14.5438	0.0228
Lrrc48	-1.3637	0.02275		Ssh2	-0.748253	0.04445		Amz1	-0.761344	0.01265
Tff1	#NAME?	0.00615		Kif5b	-0.758216	0.03985		Fosl2	-0.914084	0.0003
Hist1h3g	#NAME?	0.00885		Birc6	-0.759966	0.04225		Ppic	-0.737459	0.0428
1700023L04Rik	#NAME?	0.00115		Il6st	-0.956506	0.01065		Rfx2	-0.604886	0.025
Nacad	-0.761131	0.0497		Huwe1	-0.836908	0.0265		Prkar2b	-0.787776	0.00965
Lbp	-1.42392	0.03725		Inpp4b	-0.893334	0.01585		Ccr1	-0.660863	0.03185
Catsperd	-1.18042	0.042		Nr2c2	-1.77998	0.0074		Pmepa1	-0.581124	0.0293
Fn1	-1.04039	0.0135		Zfp260	-1.18047	0.047		Lipt2	-0.949875	0.04705
Shisa7	-1.52146	0.0065		Kat6a	-0.954642	0.00965		Prrt1	-0.772227	0.01325
Elane	-0.419317	0.049		Fgd3	-0.843202	0.03145		Slc6a19	-0.59753	0.03725
Dnah2	1.38716	0.0345		Atp13a3	-0.7316	0.0454		Gpr83	-1.00917	0.00335
Cttnbp2nl	1.05398	0.0403		Art2b	-0.851099	0.0498		Hdc	-0.814066	0.04515
Tns4	2.07177	0.0127		Snora30	-1.04502	0.0345		Axin2	-0.628826	0.0348
Nphp1	1.76245	0.0458		Snora31	#NAME?	0.04635		Srp54a	-1.23998	0.0201
Batf2	inf	5e-05		Trim56	-0.885593	0.02		Dtx4	-0.579105	0.04955
Rapgefl1	1.76205	0.01585		Fryl	-0.851852	0.02055		Pde4d	-0.499788	0.04925
Trem1	2.12134	0.01905		Cep85	-0.794177	0.0316		C130046K22Rik	-0.683939	0.04375
Cd109	1.58066	0.00505		Kdm5a	-1.59616	0.00365		Cd177	-0.921777	0.0259
Rhobtb1	1.08968	0.0175		BC018507	-0.860321	0.02775		Elane	-1.91631	0.04675
F9	1.88689	0.01995		Usp34	-1.13347	0.01835		Gm7030	#NAME?	5e-05
5430421N21Rik,Krt81,Krt83,Krt85	1.4476	0.04075		Foxk1	-0.78714	0.03485		Tmem8b	-0.861523	0.01835
Itgb2l	2.71477	0.0225		Mycbp2	-0.839136	0.0242		Tnfrsf21	-0.86598	0.0347
Padi4	1.2742	0.031		Pag1	-0.870872	0.01835		Tbc1d2	-0.86894	0.04415
Mertk	1.05235	0.01775		Ubr5	-0.790685	0.0304		Large	-1.74721	0.01055
Cadm1	1.11535	0.0147		Bach2	-1.23023	0.02925		Hist1h2bp	#NAME?	0.0226
Cdhr3	1.21319	0.01715		Tcf20	-0.77441	0.0465		Clec4e	-1.51698	0.0433
Tlr4	0.821665	0.0458		Camk2d	-0.828918	0.04655		Nav2	-0.970032	0.00405
Gm5535	1.55894	0.0351		Lyst	-0.734419	0.04595		Plekha6	-0.95192	0.01675
Htr7	1.56966	0.00775		Ankrd17	-0.744759	0.0384		Hif3a	-0.737817	0.0438
B630019K06Rik	0.926522	0.04685		Rsrc1	-0.94582	0.04975		Crispld2	-1.55942	0.0334
Aph1c	1.09102	0.0089		Ankrd52,Mir6914	-1.18607	0.0071		Sema5a	-1.05943	0.01295
Pira6	1.59588	0.02165		Rfx7	-0.934089	0.0196		0610039K10Rik	0.628944	0.0313
Hspa1a	1.09126	0.01985		Kdm6a	-0.825281	0.02875		Slc22a15	1.04742	0.0327
Havcr1	1.64077	0.0125		Cdk12	-0.8432	0.02515		Grin3b	1.40926	0.0475
Spire1	0.7875	0.03825		Socs4	-1.02294	0.01315		Arpp21	1.42519	0.0085
2900052N01Rik	1.48258	0.0068		A230046K03Rik	-0.737366	0.04795		Raph1	0.661268	0.0484
Pkib	0.799166	0.0302		Pdpr	-1.47505	0.0032		Rapgefl1	2.38715	0.0183
Adamdec1	1.08335	0.01575		Jmjd1c	-0.7779	0.03365		Mycl	0.876994	0.0463
Bpifb4	1.0407	0.0123		Smcr8	-2.17929	0.01175		Hoxb3	1.87131	0.0103
Ms4a7	1.25227	0.0251		Ep300	-0.789139	0.0314		Wfdc18	inf	0.0115
Capn11	inf	5e-05		Zfp871	-0.768109	0.0407		Dnm3	1.18185	0.01845
Fut4	0.819078	0.0375		Gpr83	-1.0926	0.0066		Dusp9	1.6113	0.02635
Marco	1.01984	0.0238		Zfp292	-0.954663	0.0121		Plekhh3	1.47623	0.0147
Asprv1	1.02851	0.0324		Bptf	-0.801459	0.0318		Zfp105	1.5163	0.03695
Ptpro	0.849471	0.0229		Atm	-0.904346	0.0147		Upb1	0.927573	0.0336
Klre1	1.10394	0.044		Slfn5	-0.791751	0.0345		Parpbp	0.779664	0.03515
Slc6a13	1.3187	0.006		Rif1	-0.849757	0.024		Wdr95	0.99053	0.0321
Nlrc4	0.839148	0.0423		Mdc1	-0.741588	0.04725		Vegfa	0.917726	0.0212
Sccpdh	0.891533	0.03605		Phc3	-0.850305	0.02785		Stfa3	inf	0.0115
5430437J10Rik	1.75755	0.03975		Vps13a	-0.792587	0.03625		Gzmf	inf	5e-05
B4galt4	0.904324	0.0285		Zbtb11	-1.00918	0.04315		Dll1	1.00081	0.0145
Klf4	0.782524	0.03965		Ubr4	-0.749566	0.0468		Sgol2	0.632742	0.0392
Cadm3,Darc	1.0613	0.0075		Xist	-8.89402	0.0344		Coro2b	0.945207	0.0146
Fhit	1.43087	0.0342		Dennd4c	-0.973779	0.01355		4632434I11Rik	0.740232	0.0368
Il21	1.10965	0.006		Usp9x	-1.22258	0.00125		Sorbs3	0.946049	0.0346
Esam	0.799209	0.04885		Kif1b	-0.83433	0.026		Galr3,Gcat	0.796155	0.0457
Zfp366	0.651188	0.03595		Cep350	-0.912347	0.0145		Cpeb3	0.930501	0.00305
Clec7a	1.10931	0.00815		Gltscr1l	-1.11521	0.02065		Syne4	0.878963	0.02585
Trpm2	0.59756	0.045		Kcna3	-1.98218	0.0005		Cenpe	0.714246	0.00715
Arhgap22	0.88626	0.02095		Dopey1	-0.938594	0.0315		Pls1	0.644021	0.0409
Hebp1	1.01944	0.0387		Traf3	-0.938894	0.04255		Armcx3	0.781722	0.0159
Kcnip3	0.792445	0.03035		Ubr3	-0.753895	0.0436		Kif2c	0.666903	0.042
Mycl	0.757625	0.03865		Herc2	-0.889446	0.03905		Rhobtb1	0.605528	0.02805
Hpgd	1.05901	0.01735		Epm2aip1	-0.754766	0.0476		Evc	0.940873	0.0089
Renbp	0.860301	0.04025		Shprh	-0.874264	0.022		Havcr1	1.02155	0.0174
Plxnb2	0.735551	0.02025		Fbxo42	-1.1079	0.01925		Pdcd1	0.933019	0.02595
St3gal5	0.763774	0.048		Bod1l	-0.829558	0.0283		Esco2	0.747703	0.0243
Tns3	0.709299	0.02265		Mir5113,Tnrc6b	-1.00004	0.0288		Kif18b	0.80557	0.01495
Lpcat2	0.853975	0.02095		Rev3l	-0.810146	0.03465		Cdc25c	1.04103	0.0123
Cd63	1.81494	0.0118		Klf7	-0.842117	0.02725		Cdc6	1.05207	0.007
Tspan33	0.831127	0.0337		Ago2	-1.34262	0.0009		E2f8	0.749783	0.0142
Pilrb1	1.17017	0.00935		Kmt2c	-0.938729	0.011		Gpm6a	0.90917	0.00855
Car2	0.864597	0.0305		Bdp1	-0.80947	0.03345		Snord35b	0.00398981	0.0256
Sash1	0.691552	0.0242		Mdn1	-1.10903	0.00305		Spag5	0.598718	0.04675
Gm8221	0.903238	0.02405		Tmed8	-1.61064	0.01095		Hmmr	0.629533	0.02675
Zfp385a	0.768584	0.04005		Vps13b	-1.38675	0.04515		Rassf6	0.745253	0.02665
Basp1	0.869791	0.0293		Gm13034	-2.29857	0.0029		Capn11	inf	5e-05
Il10	1.31494	0.0048		Ttc37	-0.795747	0.0408		Ckap2l	0.614721	0.0322
Cd300c	1.14295	0.03		Mga	-0.906304	0.0162		Cd300c	1.05783	0.02585
Rab30	1.35411	0.0025		Alkbh8	-0.861637	0.0413		Spin2c	1.57475	0.01615
Sostdc1	1.73776	0.0004		Pik3c2a	-0.844813	0.0272		Mybl1	1.22801	0.00025
Ogfrl1	0.642912	0.04		Xpo4	-0.757281	0.04735		Uchl1	1.19588	0.02765
Gcg	1.30783	0.00615		Rybp	-1.25816	0.0311		Chst1	0.854682	0.0098
Matn2	0.929163	0.0085		Hivep1	-0.867473	0.02545		Clec10a	0.853988	0.0269
Trim32	1.76306	0.0251		Med13l	-0.787078	0.03595		Mnda	1.02476	0.01295
Cdh17	1.01611	0.0056		Htt	-0.788827	0.03375		Endou	0.580156	0.04265
Gpr35	0.641898	0.0409		Akap11	-0.78605	0.03785		Nuf2	0.688916	0.01925
Ptger3	1.37799	0.00505		Prr14l	-0.783251	0.03885		Cchcr1	0.816009	0.0167
Zfand4	1.22892	0.04085		Olfr525	#NAME?	0.00035		C330027C09Rik	0.545523	0.034
Tlr13	0.664775	0.0448		Vps13c	-1.34112	0.0007		Tgif2	0.756999	0.0363
Tmem38b	0.672123	0.0466		Dmxl1	-0.832268	0.0255		Tpx2	0.609505	0.0187
Klk1	0.983972	0.03605		Rapgef2	-0.768292	0.04765		Gcsam	1.29191	0.0002
Sirpb1b	1.19772	0.0053		Uprt	-1.39853	0.00155		Olfm1	0.96029	0.01435
Pram1	0.847048	0.01835		Ston1	-1.30332	0.0035		Ccnf,Mir5134	0.808811	0.01545
4930506M07Rik	0.767165	0.0186		Ino80d	-0.803736	0.0325		Ncaph	0.538051	0.0448
Cd5l	0.821215	0.02715		Znrf3	-0.862391	0.0308		Gpr160	0.751701	0.0137
Hbb-b2	1.3795	0.02585		Akap9	-0.879305	0.0214		Basp1	0.786934	0.0135
Gm6377	1.00804	0.00545		Tgfbr3	-0.979894	0.02135		Cdca5	0.759172	0.0159
Rabl5	0.850552	0.04625		Abca1	-1.00388	0.0122		Lamp2	9.20115	0.0359
Sulf2	0.680779	0.032		Celsr1	-1.22418	0.03885		Iigp1	0.739256	0.00685
Rgs18	1.08769	0.0061		Bbx	-0.775457	0.04355		Kif11	0.664661	0.0058
Rassf4	0.591646	0.0329		Atp11a	-1.1924	0.03655		Thra	1.01792	0.00225
Tifab	0.78268	0.01555		Tanc1	-0.782143	0.0477		Nusap1	0.635053	0.01915
Kynu	0.845218	0.02125		Abl2	-0.819763	0.0367		Plk1	0.812523	0.0061
Melk	0.649662	0.0445		Xpnpep3	-1.7014	0.0123		Rad51	0.66659	0.01645
Ifi205	0.727777	0.0492		Rsad1	-1.17224	0.0108		Cdk1	0.637408	0.0161
Rad51ap1	0.767701	0.0349		Zfp369	-1.98035	0.00125		Rgs2	0.506801	0.04635
Hhex	0.763517	0.03695		Tbck	-1.34419	0.005		Cdc45	0.709883	0.01395
Adam23	0.73049	0.0221		St8sia1	-1.01389	0.0133		Hbb-b2	1.06327	0.03915
Ccr9	0.644002	0.0307		Gm608	-0.826249	0.0305		S1pr2	1.00011	0.00035
Ltf	1.10271	0.0026		Klrb1-ps1	#NAME?	0.0001		Ncapg2	0.627568	0.01315
Nfam1	0.620717	0.03605		Pgap1	-0.794045	0.04705		Aicda	0.935031	0.0016
Rnd3	0.71974	0.0306		Kat6b	-0.825306	0.04355		Gm5535	1.51888	5e-05
Adrbk2	0.536754	0.04875		Gvin1	-1.12651	0.0093		Cdca8	0.615165	0.02895
Spint1	0.856299	0.0171		Ntrk3	-1.44519	0.02035		Arfgap3	0.497577	0.0386
Tmem51	0.735676	0.03645		Sipa1l2	-0.886425	0.0367		Nuggc	0.998175	0.00085
Slamf8	0.799991	0.0277		Grlf1	-0.902847	0.0308		Sap30	0.742907	0.01905
Cd244	0.82571	0.0098		Slfn10-ps	-1.64154	0.00365		Bloc1s4	1.66896	0.02395
Pla2g7	0.688777	0.045		Tppp	-1.04044	0.0274		Mki67	0.574972	0.01245
Gm14548,Lilra6,Pira1,Pira11,Pira2,Pira6,Pira7	0.688574	0.03865		Hectd2	-1.44111	0.0157		Gins1	0.943561	0.00605
Pak1	0.764574	0.0195		Sh3pxd2a	-0.853096	0.0406		Mt1,Mt2	0.910379	0.0429
Btk	0.696343	0.037		Fam126b	-0.836568	0.04715		Ccnb2	0.589658	0.02975
Rab32	0.839429	0.0207		Cep85l	-1.92401	0.0054		Pgk1	0.624545	0.0166
1100001G20Rik	1.73558	0.02585		Tulp4	-0.935716	0.0288		Hist1h1c	0.52053	0.03545
Aif1	1.32755	0.0057		Tecpr2	-1.74137	0.02065		Oosp1	0.666425	0.03385
Cd40	1.09095	0.00435		Amer1	-0.917295	0.03425		Nmb	1.08706	0.01135
Gpr141	0.68202	0.02515		Mid1	-1.09226	0.0457		Tob1	0.66819	0.00555
Fignl1	0.640159	0.0345		Kcna2	-0.905868	0.0335		Top2a	0.561138	0.01495
Ppfia4	0.760505	0.0158		2610005L07Rik	-1.59931	0.0063		H1f0	0.708728	0.0042
Gm9733	0.981817	0.0256		Megf9	-1.80637	0.01		Pydc3	0.587687	0.01445
Wdfy4	0.599714	0.02195		Il1r1	-1.02392	0.0419		Rrm2	0.606031	0.012
Ube2e2	0.697745	0.0491		Gucy1b3	-1.39757	0.0326		Birc5	0.680364	0.0168
Mreg	0.894125	0.00885		Gk5	-1.80727	0.02005		Snord15a	2.10664	0.0215
Hfe	0.791778	0.02485		D1Pas1	-2.00106	0.0162		Sdc1	0.663334	0.0038
Cd300a	0.800854	0.0061		Nbeal1	-0.886746	0.03785		Stac2	0.61096	0.00885
Tnni2	1.34958	0.0079		Ago3	-1.05784	0.0341		Pon3	0.814601	0.0013
Ccl3	0.799729	0.04855		Plcd3	-1.68284	0.0349		Ly6c1	0.845591	0.00225
Lmo2	0.840341	0.01905		Zfa-ps	-3.23954	0.0337		Hba-a1,Hba-a2	0.763297	0.01775
Sh2d1b1	0.977898	0.0134		Trim2	-1.87127	0.0437		Fut8	0.4731	0.04385
Siglech	0.713642	0.0189		Neb	-1.10898	0.01645		Jun	0.735734	0.00155
Cd180	0.792164	0.0125		Fn1	-1.29396	0.0201		Hbb-b1,Hbb-bs	1.05828	0.00055
Ube2t	0.770247	0.03325		Sacs	-1.98892	0.043		Rmrp	3.06052	0.0057
Fscn1	1.15516	0.00055		Wwc2	-1.34307	0.04655		Prg2	0.647386	0.0061
Vcam1	0.577913	0.04665		Fstl3	1.1718	0.0207		Fos	0.591979	0.0129
Marcks	0.746719	0.0101		Darc	inf	0.0008		Manf	0.475381	0.04485
Lat2	0.766539	0.022		Ptpn5	2.1325	0.0249		Sdf2l1	0.571383	0.0161
Scimp	0.984327	0.01225		Mafb	1.1683	0.04105		Eif2s3y	0.550733	0.0198
Ciita	0.668566	0.04045		Gamt	1.6329	0.02605		Snord96a	0.0567486	0.00905
Klri1	0.778342	0.0145		Chst2	1.19886	0.0137		Prdx4	0.544904	0.02045
Clec4n	1.03902	0.0054		Egfl7	1.77804	0.043		Rpph1	3.82305	0.00125
Prss30	0.719302	0.0265		Olfr99	12.3039	0.0241		Mir7094-1	0.54209	0.0234
Fgd2	0.671034	0.0256		Hspa1a	1.71338	0.00825		Gzma	0.546147	0.0214
Pirb	0.604606	0.0372		Perp	1.17364	0.0448		Creld2	0.6423	0.0067
Anpep	0.90904	0.0024		Rsph1	1.52005	0.0369		Rnu11	inf	0.04545
C1qc	0.719271	0.04805		Gzmc	1.92799	0.0468		Snord16a	inf	0.00195
Clec4a1	0.654862	0.04475		Gpr56	1.28702	0.01045		Ly6c2	0.796447	0.00095
Emr1	1.04133	0.0012		Gcg	inf	5e-05		Mzb1	0.650804	0.0109
Cybb	0.533111	0.0455		Pkdcc	1.09452	0.03295		Mir7678,Slpi	1.62231	5e-05
Tctex1d2	0.835192	0.03675		Map6	1.06994	0.0316		Mir7094-2	1.87262	5e-05
Flt3	0.612216	0.03035		Ppef2	1.14206	0.0379
Hmox1	0.665786	0.0408		Nrgn	1.29148	0.0417
Prcp	0.566902	0.0473		Coch	1.51894	0.0064
Kmo	0.688247	0.0189		Il10	1.62803	0.0117
1600010M07Rik	1.03631	0.0143		Ska1	1.04954	0.02955
Apol7c	1.07278	0.00155		Hebp1	1.2854	0.0482
Ear12,Ear2	0.924914	0.0167		Tmem205	1.37356	0.0421
Retnlg	1.53211	0.00155		Camk2n1	0.914633	0.04145
Fgr	0.724876	0.0124		Spp1	2.18703	0.00515
Ccl4	0.954459	0.01565		Rad51b	1.51374	0.0186
Lcn2	1.07621	0.0049		Ffar4	1.16773	0.0382
Batf3	1.27684	0.00205		Lrg1	1.32776	0.02355
Xcl1	0.879708	0.03435		Cdkn1a	1.0852	0.0288
Bex6	1.10938	0.00165		6330403K07Rik	1.26421	0.0183
Hba-a1,Hba-a2	1.26774	0.0044		Lrr1	1.57795	0.00855
Tgfbi	0.870281	0.0025		Rgs16	1.61016	0.0035
Ppp1r14a	1.21251	0.00475		Bst1	0.909525	0.04895
Lyn	0.554716	0.03525		Cdkn2a	1.29795	0.0344
AF251705	0.796532	0.0142		Hmgb3	0.958134	0.04515
Sirpb1a	0.974757	0.0037		Tmprss13	1.58832	0.00165
Cd68	0.730518	0.02165		2310040G24Rik	1.20225	0.0494
I830077J02Rik	0.885736	0.00615		Ctrb1	3.34244	0.0149
Rnf130	0.58251	0.0455		Cenpm	1.03306	0.0441
Fos	0.558427	0.0402		Penk	1.40879	0.0153
Clec4a2,Clec4a4	0.769444	0.01705		Cenpw	1.09615	0.02575
Mir7094-1	0.874801	0.0233		Neil3	0.906211	0.04635
Ifitm6	0.732072	0.0476		Enkd1	1.12433	0.0238
Sirpa	0.718803	0.0057		Tyms	0.881233	0.04565
Spi1	0.780117	0.01235		Dapk2	0.935814	0.04115
Ccnd1,Mir3962	0.870933	0.0023		Mt2	1.64586	0.0226
Bcl2a1a	0.946325	0.01165		Nccrp1	0.857368	0.04985
Ffar2	0.828126	0.0048		2610306M01Rik	inf	0.0471
Plekho1	0.576013	0.0419		Plk1	0.819404	0.047
Wfdc17	1.15848	0.00565		Hbb-b2	1.15205	0.0347
Ms4a4c	0.652967	0.0215		Eva1b	0.914267	0.03675
Dnase1l3	0.920117	0.00045		Spc24	0.993572	0.0278
Cyp4f15,Cyp4f16,Cyp4f37,Cyp4f40	0.55216	0.03805		Stfa2l1	1.62379	0.0307
Fgl2	0.779531	0.00265		Vegfb	0.898321	0.04465
Gsn	0.605572	0.02005		Blvrb	0.959915	0.03935
Ngp	1.19346	0.00035		Snord15a	inf	0.0027
Mpeg1	0.67299	0.0072		Gadd45b	0.875493	0.04785
Camp	1.51529	0.0001		Rps23	1.55165	0.0093
Hck	0.757724	0.006		1500009L16Rik	1.34701	0.0051
Rnase6	0.843434	0.00715		Cdkn3	1.17792	0.0147
Rogdi	0.566519	0.03975		Scand1	1.43555	0.0453
Rgs1	0.56238	0.04165		Cdk1	0.873672	0.02515
Lyz2	0.574338	0.0465		Ckb	0.884727	0.0312
Birc5	0.599547	0.04045		Wdr95	0.983857	0.01155
Plbd1	0.738106	0.0076		Apobec2	1.1077	0.013
H2-DMa	0.575239	0.04115		Zdhhc20	inf	0.0284
Hbb-b1,Hbb-bs	1.85022	5e-05		Gm14005	1.1931	0.0295
Mir7678,Slpi	1.01543	0.0013		Chchd10	1.16724	0.0117
Rgs2	0.950716	0.00045		Tnni2	1.15809	0.03065
Bcl2a1d	0.702393	0.02285		Ier3	0.932791	0.0306
Ifitm1	0.658377	0.0319		Hba-a1,Hba-a2,Hba-x	1.36436	0.0074
H2-DMb1,H2-DMb2	0.654092	0.03675		Cks2	0.945439	0.0429
H2-Oa	0.787822	0.0062		Tpgs1	0.88002	0.0431
Ly86	0.914588	0.00245		Wfdc17	1.23992	0.02245
Ifitm3	0.629401	0.0349		Pdcd1	0.826949	0.03505
Pld4	0.649343	0.0106		Batf3	0.887407	0.04165
Alox5ap	0.832	0.00465		Ifng	1.0254	0.01765
Ctsh	0.959933	0.0004		Rmrp	2.31327	0.02445
Fcer1g	0.797854	0.0092		1190002F15Rik	0.995545	0.032
Gng10	0.602143	0.02335		Cdca8	1.01406	0.01355
Gzmb	0.60297	0.02		Mt1	1.43708	0.00685
Napsa	0.790607	0.0035		Rpph1	1.4142	0.0208
Bcl2a1b	0.615931	0.02305		Lag3	1.13845	0.00435
Mzb1	1.02117	0.0006		Cdca3	0.841774	0.0308
Ifi30,Pik3r2	0.663699	0.01415		Ppp1r35	1.17718	0.00785
Cst3	0.562607	0.0288		Nmb	1.27405	0.0048
Plac8	0.882912	0.0012		Dut	0.750548	0.0446
Nfkbid,Tyrobp	0.922148	0.02975		Snora41	inf	0.0026
S100a9	1.57959	5e-05		H2afz	0.809974	0.04825
S100a8	1.73885	5e-05		Ccnb2	0.895587	0.0215
Mir7094-2	2.8469	5e-05		Cenpa	0.817063	0.03605
Vmn2r5	2.29127	0.0001		Hmgb2	0.849385	0.0211
H2-Eb1	0.831423	0.0006		Jund	0.734617	0.0461
H2-Ab1	0.799495	0.0467		Klrg1	0.84726	0.0281
H2-Aa	0.743429	0.0229		Stmn1	0.811663	0.0342
Igj	0.797421	0.00125		Tob1	1.08057	0.005
Rpl41	0.500192	0.0429		Trappc6a	0.846579	0.0364
Cd74,Mir5107	0.674065	0.0078		Erdr1	1.31276	0.00215
				Ube2c	0.983646	0.01275
				H2afx	0.980252	0.0285
				Aif1	0.931622	0.02125
				Mrpl14	0.972061	0.0245
				Mzb1	0.805691	0.03975
				Snord15b	1.09903	0.04705
				Hba-a1,Hba-a2	1.38504	0.0019
				Fau	1.04905	0.01275
				Timm10b	0.884794	0.0297
				Tmem160	0.947797	0.0213
				Ccl3	2.09431	5e-05
				Birc5	1.03437	0.0096
				Uqcc2	0.897525	0.03205
				Mir7678,Slpi	1.47551	0.00025
				Bcl2a1b	0.827769	0.03245
				Ddt	0.788962	0.0482
				Mir7094-2	1.68132	0.00085
				Cox5b	0.833835	0.04975
				Hbb-b1,Hbb-bs	1.42398	0.00105
				Dpm3	0.869992	0.029
				Ndufa13	0.725259	0.04955
				2700094K13Rik	0.775511	0.0388
				Ptms	0.93228	0.01505
				Ptpn18	0.774938	0.03765
				Tmem256	0.920899	0.02645
				Rps27l	0.866853	0.03325
				Rps10	0.937268	0.01895
				Ccl4	1.98145	5e-05
				Atpif1	0.854093	0.0258
				Pglyrp1	0.917312	0.0168
				Lgals3	1.00697	0.00765
				Sec61b	0.807762	0.0377
				Ctla2a	0.792359	0.0309
				Uqcrq	0.927019	0.01595
				Cox17	0.804752	0.0379
				Mrpl52	0.860957	0.0251
				Txn1	0.973826	0.00905
				Uqcr10	0.764705	0.03815
				AF357399,Rps16	0.960458	0.01155
				Myeov2	0.787672	0.0382
				Snord35b	1.49142	0.0069
				S100a11	0.798333	0.03315
				2410006H16Rik	0.800515	0.03155
				Gzmb	0.896048	0.02255
				Atox1	0.953936	0.01195
				S100a9	0.779664	0.0373
				Gzma	1.22547	0.0015
				S100a8	0.93235	0.0126
				S100a6	0.932659	0.01285
				Atp5e	0.835492	0.02835
				S100a4	0.823617	0.0333
				Lars2	1.14249	0.0099
				Rn45s	1.25708	0.0424
				Mir6970	inf	0.04205
				Cst3	0.884848	0.03965
				Rpl41	0.81927	0.0487
				Ccl5	1.05775	0.02285
				Mir6236	1.60064	0.0001
