# Supplementary material for: Immune cell-specific transcriptional profiling highlights distinct molecular pathways controlled by Tob1 upon experimental autoimmune encephalomyelitis
Source: Sci Rep. 2016 Aug 22;6:31603. doi: 10.1038/srep31603 (PMC4992865; doi:10.1038/srep31603)
Supplement: Supplementary Data S3 [file srep31603-s4.xls]

## Sheet: WTvsKO_T0
GO analysis results (adjusted P<0.05) for the different cell types at T0
CD4 T CELLS				CD8 T CELLS				B CELLS
Term (Biological pathway)	Fold enrichment	Benjamini		Term (Biological pathway)	Fold enrichment	Benjamini		Term (Biological pathway)	Fold enrichment	Benjamini
homophilic cell adhesion	11.9	1.5e-10		cellular macromolecule catabolic process	2.9	0.0022		translation	8.3	2.1e-14
cell-cell adhesion	7.5	1.9e-10		macromolecule catabolic process	2.8	0.0014		electron transport chain	8.5	0.0011
cell adhesion	3.9	1.1e-06		chromosome organization	3.1	0.013		generation of precursor metabolites and energy	4.4	0.027
biological adhesion	3.8	8.8e-07		protein catabolic process	2.7	0.01		oxidation reduction	2.7	0.049
				proteolysis involved in cellular protein catabolic process	2.7	0.013
				cellular protein catabolic process	2.7	0.012
				electron transport chain	5.5	0.015
				ATP synthesis coupled electron transport	17.2	0.028
				modification-dependent protein catabolic process	2.6	0.03
				modification-dependent macromolecule catabolic process	2.6	0.03

## Sheet: WTvsKO_T15
GO analysis results (adjusted P<0.05) for the different cell types at T15
CD4 T CELLS				CD8 T CELLS				B CELLS
Term (Biological pathway)	Fold enrichment	Benjamini		Term (Biological pathway)	Fold enrichment	Benjamini		Term (Biological pathway)	Fold enrichment	Benjamini
antigen processing and presentation of peptide antigen via MHC class II	44.9	2e-10		cell cycle process	3.1	0.05		M phase	7.7	7.9e-09
antigen processing and presentation of exogenous peptide antigen via MHC class II	44.9	2e-10						cell division	7.4	3.1e-08
antigen processing and presentation of peptide or polysaccharide antigen via MHC class II	37.8	7.9e-10						cell cycle phase	6.6	3.4e-08
immune response	4.7	9.2e-10						nuclear division	9.2	3.6e-08
antigen processing and presentation of exogenous peptide antigen	31.3	3.3e-09						mitosis	9.2	3.6e-08
antigen processing and presentation of peptide antigen	22.6	6.9e-09						cell cycle	4.6	3.2e-08
antigen processing and presentation of exogenous antigen	25.7	1.8e-08						M phase of mitotic cell cycle	9	3.3e-08
defense response	4.3	1e-07						organelle fission	8.8	3.5e-08
positive regulation of immune response	7.4	7.8e-06						cell cycle process	5.8	3.9e-08
inflammatory response	5.4	1.3e-05						mitotic cell cycle	7.1	5.2e-07
immune response-regulating cell surface receptor signaling pathway	14.7	1.7e-05						chromosome segregation	11.9	0.002
positive regulation of immune system process	5.6	2e-05						DNA packaging	8.6	0.0027
regulation of leukocyte activation	6.5	2.3e-05						chromosome condensation	24.7	0.0028
regulation of cell activation	6.5	2.4e-05						microtubule-based process	4.6	0.042
antigen processing and presentation	9.1	2.9e-05
immune response-regulating signal transduction	12.4	4.4e-05
response to wounding	3.9	0.00012
positive regulation of response to stimulus	5.4	0.00014
regulation of lymphocyte differentiation	9.9	0.001
defense response to bacterium	6.7	0.0012
immune response-activating cell surface receptor signaling pathway	12.3	0.0012
taxis	6.6	0.0012
chemotaxis	6.6	0.0012
activation of immune response	7.5	0.0014
regulation of immune effector process	7.4	0.0016
regulation of lymphocyte activation	5.5	0.0016
regulation of innate immune response	10.9	0.0019
immune response-activating signal transduction	10.5	0.0024
regulation of leukocyte mediated immunity	8.2	0.0023
phagocytosis	10.3	0.0025
response to bacterium	5	0.0028
positive regulation of innate immune response	12	0.0054
positive regulation of defense response	8.8	0.0053
regulation of cytokine production	5.2	0.0053
regulation of vesicle-mediated transport	6.9	0.0057
positive regulation of cytokine production	8.1	0.0077
defense response to Gram-negative bacterium	28.8	0.01
chaperone mediated protein folding requiring cofactor	24	0.018
regulation of endocytosis	8.3	0.025
'de novo' protein folding	20.5	0.028
'de novo' posttranslational protein folding	20.5	0.028
leukocyte activation	3.6	0.03
regulation of B cell activation	7.8	0.03
positive regulation of tumor necrosis factor production	19.2	0.032
positive regulation of endocytosis	10.6	0.035
leukocyte mediated immunity	5.7	0.042
