# Supplementary material for: Immune cell-specific transcriptional profiling highlights distinct molecular pathways controlled by Tob1 upon experimental autoimmune encephalomyelitis
Source: Sci Rep. 2016 Aug 22;6:31603. doi: 10.1038/srep31603 (PMC4992865; doi:10.1038/srep31603)
Supplement: Supplementary Data S4 [file srep31603-s5.xls]

## Sheet: CD4.0
CREB1	pp	VIM
CREB1	pp	CREBBP
CREB1	dp	CHD3
RABAC1	pp	VIM
INSR	pp	SOCS3
INSR	pp	PTPN12
INSR	pp	IRS1
CCDC85B	pp	KIAA0408
CCDC85B	pp	PKN1
AHR	pp	SP1
AHR	dp	AKR1B1
CREBBP	pp	MYB
CREBBP	pp	MAF
CREBBP	pp	CTNNB1
CREBBP	dp	MAFG
CREBBP	dp	GDNF
CTNNA1	pp	CTNNB1
CTNNA1	pp	DLG1
JUNB	pp	MAFG
IVNS1ABP	pp	PFN2
IVNS1ABP	pp	VIM
ELF4	pp	RUNX1
DLGAP1	pp	DYNLL1
CREM	dp	CREB1
DYNC1H1	pp	IKBKG
SLC22A1	dp	FRYL
SLC22A1	dp	BAI3
GOLGB1	pp	PFN2
SUMO1P3	pp	UBE2I
PLEC	pp	VIM
SLC25A6	pp	VIM
SLC25A6	pp	TNFRSF1B
GDNF	dp	AKR1B1
GDNF	dp	ATF7
GDNF	dp	CREM
PFN2	pp	RPS10
THRA	dp	CREB1
RPS16	pp	TNFRSF1B
PTN	pp	PTPRZ1
SP1	dp	AKR1B1
SP1	dp	NCOR2
CTNNB1	pp	PKD1
CTNNB1	pp	PTPRZ1
CTNNB1	pp	NFKB1
CTNNB1	pp	USP9X
NFKB1	pp	VIM
NFKB1	pp	SLC25A6
SLC1A3	pp	TNFRSF1B
PTPN12	pp	UTRN
KIAA0408	pp	VIM
GFAP	pp	VIM
GFAP	pp	KIAA0408
GFAP	pp	MEN1
TNFRSF1B	pp	VIM
ZFPM1	dp	AMH
MAP2	pp	PLEC
AMH	dp	NTRK2
AMH	dp	MED25
AMH	dp	AHDC1
POLR2A	pp	SAFB
C7orf64	pp	CDK5RAP2
C7orf64	pp	ZNF24
C7orf64	pp	MAFG
C7orf64	pp	TAF9
TAF9	pp	TRRAP
TAF9	dp	CEBPB
FASN	pp	IKBKG
RUNX1	dp	AKR1B1
RUNX1	dp	NCOR2
PTGES3	dp	AHR
MEN1	pp	NFKB1
MEN1	pp	VIM
IKBKG	pp	SLC25A6
IKBKG	pp	RPS10
IKBKG	pp	RPS16
IKBKG	pp	RIPK2
IKBKG	pp	VIM
IKBKG	pp	NFKB1
COL1A1	pp	MMP2
COL1A1	pp	SPARC
COL1A1	pp	DDR2
MTA2	pp	SPEN
A2M	pp	ADAMTS1
IRS1	pp	PHIP
CEBPB	pp	NFKB1
CEBPB	pp	MYB
CEBPB	pp	SP1
CEBPB	pp	CREB1
CEBPB	pp	CEBPG
CEBPB	pp	DDIT3
CEBPB	dp	CCL3
CEBPB	dp	CREBBP
CEBPG	pp	FOS
CEBPG	dp	GDNF
UBE2I	dp	MYB
UBE2I	dp	GDNF
MAFG	pp	VIM
MAFG	dp	CNTN1
MAFG	dp	BCAN
MAFG	dp	NRP2
MAFG	dp	DDR2
MAFG	dp	PFN2
MAFG	dp	CTNNA1
MAFG	dp	BAI3
MAFG	dp	PCSK5
MAFG	dp	INSR
MAFG	dp	ADAMTS1
MAFG	dp	HMOX1
MAFG	dp	AKR1B1
MAFG	dp	MAF
ABCA2	pp	CDK5RAP2
FEZ1	pp	TTR
NCOR2	pp	SPEN
NCOR2	pp	THRA
NCOR2	pp	NFKB1
NCOR2	dp	AHR
CDK5RAP2	pp	PTN
CKB	pp	NFKB1
RIPK2	pp	VIM
RIPK2	pp	UBE2I
BCAN	pp	MMP2
NRP1	pp	PGF
NRP2	pp	PGF
HIVEP3	pp	TNFRSF1B
FOS	pp	NCOR2
FOS	pp	JUNB
FOS	pp	USF2
FOS	pp	MAF
FOS	pp	NFKB1
FOS	pp	RUNX1
FOS	pp	JUND
FOS	dp	GDNF
FOS	dp	DDIT3
INS-IGF2	pp	INSR
JUND	pp	MEN1
CPE	pp	GTF3C1
DDIT3	pp	JUND
DDIT3	pp	MAFG
DDIT3	dp	GAP43
DDIT3	dp	CEBPG
DDIT3	dp	LAG3
DYNLL1	pp	NTRK2
PKN1	pp	VIM
CLU	pp	LRP2
TTR	pp	VIM
PCSK5	dp	AMH
MMP2	pp	TIMP4
DLG1	pp	DLGAP1
DLG1	pp	LRP2
DLG1	pp	KCNA3
MAF	pp	MYB
MAF	pp	USF2
ATF7	pp	CEBPB
ATF7	pp	FOS
ATF7	pp	MAFG
ATF7	pp	CEBPG
ATF7	pp	JUNB
ATF7	pp	PTP4A1
ATF7	pp	JUND
ATF7	pp	DDIT3
SCAND1	pp	ZNF24
CNTN1	pp	CNTN2
CALM1	pp	TNFRSF1B
CALM1	pp	MYO10
CALM1	pp	TAB1
CALM1	pp	RIPK2
CALM1	pp	NFKB1
CALM1	pp	IKBKG
CALM1	pp	GAP43
IGFBP2	pp	INS-IGF2
REST	dp	OSBP2
REST	dp	BCAN
CNTN2	pp	NCAN
OSBP2	pp	VIM
CASP8	pp	CHD3
CASP8	pp	CTNNB1
CASP8	pp	RIPK2
CASP8	pp	VIM
MYB	pp	SUMO1P3
MYB	dp	PRR7
CHD3	pp	UBE2I
CHD3	pp	MTA2
CHD3	pp	IVNS1ABP
CHD3	pp	CPE
CHD3	pp	SUMO1P3
CHD3	pp	TTR
CHD3	pp	MAFG
CHD3	pp	PTN
CHD3	pp	SAFB
CASP9	pp	VIM
CASP9	pp	MZB1
CASP9	pp	GZMB

## Sheet: CD8.0
JAK2	pp	SH2B2
JAK2	pp	SOCS1
JAK2	pp	PTK2B
JAK2	pp	PIK3R1
JAK2	pp	PTK2
JAK2	dp	STAT3
JAK2	dp	STAT5A
MIA3	dp	SMAD9
MIA3	dp	PML
MIA3	dp	ESR1
MIA3	dp	EP300
BATF3	pp	CEBPB
BATF3	pp	MAFK
BATF3	pp	JUNB
BATF3	pp	JUND
CDC34	pp	CUL1
EPHA2	pp	PIK3R1
EPHA2	pp	PTK2
CCND1	pp	ESR1
CCND1	pp	EP300
CCND1	pp	CKS1B
CCND1	pp	NCOA1
CCND1	pp	RB1
CCND1	pp	CDKN1B
CCND1	pp	TAF1
CCND1	pp	CUL1
CCND1	pp	CDK6
CCND1	pp	STAT3
SRC	pp	SYK
SRC	dp	STAT3
BRCA1	pp	ESR1
BRCA1	pp	MRPL36
BRCA1	pp	JUND
BRCA1	pp	HDAC2
BRCA1	pp	SLC35G6
BRCA1	pp	JAK2
BRCA1	pp	H2AFX
BRCA1	pp	JUNB
BRCA1	pp	MED1
BRCA1	pp	DHX9
BRCA1	pp	CCND1
BRCA1	pp	EP300
BRCA1	pp	RB1
BRCA1	pp	RBBP7
BRCA1	dp	STAT3
FCER1G	pp	SYK
STAT5A	dp	SRC
STAT5A	dp	SYK
STAT5A	dp	NCOR2
STAT5A	dp	BRCA1
STAT5A	dp	CCR5
STAT5A	dp	ESR1
PNRC2	pp	RARA
ATM	pp	H2AFX
ATM	pp	IKBKG
ATM	pp	BRCA1
ATM	pp	CHEK1
ATM	pp	PRKDC
COPS5	pp	SMAD4
COPS5	pp	MIF
COPS5	pp	NCOA1
NFKB2	pp	USP9X
NFKB2	pp	RPS10
NFKB2	pp	RPL13
NFKB2	pp	PARP1
NFKB2	pp	RPS16
NFKB2	pp	PRKDC
NFKB2	dp	NR3C1
NFKB1	pp	TPR
NFKB1	pp	SPAG9
NFKB1	pp	PRKDC
NFKB1	pp	STAT3
NFKB1	pp	STUB1
NFKB1	pp	NFKB2
NFKB1	pp	NR3C1
NFKB1	pp	PARP1
NFKB1	dp	RELA
ERBB2	pp	SH2B2
ERBB2	pp	PTK2
ERBB2	pp	IRS1
ERBB2	pp	IL6ST
ERBB2	pp	ERBB3
ERBB2	pp	PIK3R1
ERBB2	pp	PTK2B
ERBB2	pp	SYK
ERBB2	pp	SRC
ERBB2	pp	STUB1
ERBB2	pp	STAT3
ERBB2	pp	TOB1
ERBB2	pp	JAK2
ERBB2	pp	SOCS1
ERBB3	pp	IL6ST
ERBB3	pp	SRC
ERBB3	pp	JAK2
ERBB3	pp	SYK
ERBB3	pp	PIK3R1
CDK12	pp	PIN1
BCL3	pp	COPS5
BCL3	pp	NFKB1
BCL3	pp	NFKB2
BCL3	pp	NCOA1
BCL6	pp	JUND
BCL6	pp	JUNB
BCL6	pp	ZBTB6
BCL6	pp	PPARD
BCL6	pp	NCOR1
BCL6	pp	NCOR2
RPS21	pp	VCL
POLR2F	pp	SLC35G6
BIRC6	pp	VCL
EIF3J	pp	GOLM1
EIF3J	pp	TADA3
NRIP1	pp	RARA
NRIP1	dp	PPARG
BDP1	pp	RB1
MED1	pp	PPARG
MED1	pp	RARA
MED1	pp	MED13
MED1	dp	HNF4A
MED1	dp	RORA
SYK	dp	STAT3
C7orf64	pp	MNAT1
C7orf64	pp	COX17
C7orf64	pp	NUDT21
TAF1	dp	RELA
EP300	pp	ESR1
EP300	pp	PPARG
EP300	pp	RELA
EP300	pp	TADA3
EP300	pp	NCOA1
EP300	pp	PPARD
EP300	pp	MYB
EP300	dp	RORA
EP300	dp	STAT3
EP300	dp	STAT5A
EP300	dp	ETS1
RB1	pp	SMARCA4
RB1	pp	TAF1
RB1	pp	RBBP7
RUNX1	dp	EP300
RUNX1	dp	CCND1
RUNX1	dp	NCOR2
RUNX1	dp	CDK6
PML	pp	RELA
SMARCA4	dp	CEBPB
MNAT1	pp	RB1
IGF1R	pp	IRS1
IGF1R	pp	PIK3R1
IGF1R	pp	YWHAB
IGF1R	pp	SOCS1
PTK2	pp	SRC
PTK2	pp	SYK
NR6A1	dp	NBL1
NR6A1	dp	USP34
NR6A1	dp	SIN3A
NR6A1	dp	NRIP1
NR6A1	dp	MYH9
NR6A1	dp	LGALS3
NR6A1	dp	NCOR1
CCL5	pp	CCR5
CDKN1B	pp	YWHAB
CDKN1B	pp	COPS5
PIAS1	pp	SMAD4
PIAS1	pp	UBE2I
PIAS1	pp	SMAD1
PIAS1	dp	RELA
MYH9	pp	NFKB1
MYH9	pp	VCL
HSPA8	pp	IKBKE
HSPA8	pp	NFKB1
HSPA8	pp	STUB1
HSPA8	pp	NFKB2
HSPA8	pp	IKBKG
HSPA8	pp	VCL
HSPA8	pp	JAK2
IRS1	pp	SOCS1
IRS1	pp	PIK3R1
IRS1	pp	JAK2
IRS1	pp	PHIP
IRS1	pp	PTK2
CEBPB	pp	EP300
CEBPB	pp	STAT5A
CEBPB	pp	RELA
CEBPB	pp	SMAD4
CEBPB	pp	NFKB1
CEBPB	pp	MYB
CEBPB	pp	RB1
CEBPB	pp	EGFR
CEBPB	dp	KRTCAP2
CEBPB	dp	ESR1
CEBPB	dp	HMGB1
STMN1	dp	STAT3
MECP2	pp	NCOR1
KCNA2	pp	PTK2B
MYCBP2	pp	YWHAB
IL6ST	pp	JAK2
IL6ST	dp	STAT3
KIF5B	pp	YWHAB
SMG6	pp	TERT
HSPA1A	pp	YWHAB
HSPA1A	pp	STUB1
HSPA1A	pp	NFKB1
HSPA1A	dp	NR3C1
JUND	pp	SMAD4
JUND	pp	MAFK
HIVEP1	pp	VCL
FRYL	pp	YWHAB
GSK3B	pp	NFKB1
GSK3B	pp	PTK2
TRIP11	dp	MIA3
CDC42	pp	PAK6
CDC42	pp	PIK3R1
CDC42	pp	PRKCZ
CDC42	pp	MYO9A
PKD1	pp	SRC
HDAC2	pp	HIF1AN
HDAC2	pp	RB1
HDAC2	pp	RELA
HDAC2	pp	SIN3A
HDAC2	pp	SPEN
HDAC2	pp	RBBP7
HDAC2	dp	STAT3
CSF2RA	pp	PIK3R1
PTK2B	pp	SYK
PTK2B	pp	SRC
CNOT1	dp	PPARG
NR3C1	pp	SMARCA4
NR3C1	pp	NRIP1
NR3C1	pp	RELA
NR3C1	pp	UBE2I
NR3C1	pp	STAT3
NR3C1	pp	UBE3A
NR3C1	pp	STAT5A
MYB	pp	PML
MYB	pp	NCOR1
MYB	dp	PRR7
MYB	dp	NCL
HNF4A	pp	NR2C2
HNF4A	pp	SMAD4
HNF4A	dp	KIF1B
HNF4A	dp	MAPKAP1
HNF4A	dp	NCOA1
HNF4A	dp	COPS5
HNF4A	dp	NRIP1
HNF4A	dp	PNRC2
HNF4A	dp	UBE2I
DCP1A	pp	XRN1
DCP1A	pp	PNRC2
DCP1A	pp	SMAD4
CCR5	pp	JAK2
CCR5	pp	PTK2B
CCR5	pp	STAT3
CCR5	pp	PTK2
MARS	pp	NFKB2
LNPEP	pp	SMAD9
LNPEP	pp	TNKS
RANBP2	pp	UBE2I
AR	pp	NCOA1
AR	pp	NR2C2
AR	pp	CDC25B
AR	pp	NSD1
AR	pp	RB1
AR	pp	CCND1
AR	pp	UBE3A
AR	pp	HMGB1
AR	pp	STAT3
AR	pp	EP300
AR	pp	SMAD4
AR	pp	MED1
AR	pp	SRC
AR	pp	BRCA1
AR	pp	COX5B
AR	pp	NCOR1
AR	pp	PAK6
JUNB	pp	MAFK
JUNB	pp	SMAD4
AKT3	pp	PRKCZ
ESR2	pp	PIAS1
ESR2	pp	MED1
ESR2	pp	NRIP1
ESR2	pp	STAT5A
ESR2	pp	NCOA1
ESR2	pp	MKNK2
ESR1	pp	IGF1R
ESR1	pp	SMARCA4
ESR1	pp	TRIP4
ESR1	pp	MED1
ESR1	pp	KDM5A
ESR1	pp	UBE3A
ESR1	pp	JUNB
ESR1	pp	NR2C2
ESR1	pp	NCOR1
ESR1	pp	TADA3
ESR1	pp	SRC
ESR1	pp	PNRC2
ESR1	pp	ESR2
ESR1	pp	MYL6
ESR1	pp	MNAT1
ESR1	pp	PIAS1
ESR1	pp	PIK3R1
ESR1	pp	NRIP1
ESR1	pp	NCOA1
ESR1	pp	NCOR2
ESR1	pp	PAK6
ESR1	dp	RELA
ESR1	dp	HNF4A
ESR1	dp	FOXO3
MAPKAP1	pp	RICTOR
ELF4	pp	RUNX1
AKT1	pp	EP300
AKT1	pp	BRCA1
AKT1	pp	IRS1
AKT1	pp	CDKN1B
AKT1	pp	GSK3B
AKT1	pp	TERT
AKT1	pp	PRKCZ
AKT1	pp	AR
AKT1	pp	PRKDC
AKT1	pp	STUB1
AKT1	pp	HTT
AKT1	dp	FOXO3
DYNC1H1	pp	IKBKG
NDUFA13	pp	STAT3
NDUFA13	pp	XRN1
FSTL3	pp	SMAD4
EGFR	pp	NUMB
EGFR	pp	SYK
EGFR	pp	SRC
EGFR	pp	ESR1
EGFR	pp	SOCS4
EGFR	pp	ERBB3
EGFR	pp	HTT
EGFR	pp	STAT5A
EGFR	pp	PTK2B
EGFR	pp	JAK2
EGFR	pp	PIK3R1
EGFR	pp	SOCS1
EGFR	pp	PTK2
EGFR	pp	STAT3
EGFR	pp	ERBB2
EGFR	pp	IRS1
AKAP11	pp	GSK3B
RELA	dp	SOCS1
RELA	dp	PIN1
RELA	pp	STAT3
RELA	pp	TRIP4
RELA	dp	BRCA1
RELA	dp	NFKB2
RARA	pp	TRIP4
RARA	pp	UBE3A
H2AFX	pp	SMARCA4
H2AFX	pp	PRKDC
H2AFX	pp	PARP1
ABL2	pp	ERBB3
ABL2	pp	ERBB2
ABL2	pp	EGFR
PTMS	dp	NR3C1
PIK3R1	pp	RB1
PIK3R1	pp	SYK
PIK3R1	pp	SRC
PIK3R1	pp	PTK2B
PIK3R1	pp	PTK2
PGR	pp	UBR5
PGR	pp	UBE3A
PGR	pp	PIAS1
PGR	dp	RELA
CSNK2A2	pp	PIN1
CSNK2A2	dp	RELA
CSNK2A2	dp	MYB
CSNK2A2	dp	MIA3
STAT3	dp	PML
STAT3	dp	FLT1
STAT3	dp	IGF1R
STAT3	dp	PTK2B
BPTF	dp	IKBKE
AFF4	pp	CDK9
CHEK1	pp	CUL1
CHEK1	pp	SMAD4
CHEK1	dp	RELA
HMGB1	pp	TAF1
HMGB1	pp	RELA
HMGB1	pp	RB1
HMGB1	pp	NFKB1
ZBTB6	dp	SPEN
ZBTB6	dp	TNKS
ZBTB6	dp	DNAJA3
PARP1	pp	RELA
PARP1	pp	PRKDC
AFF1	pp	SMAD9
KDM5A	pp	RARA
KDM5A	pp	NR3C1
KDM5A	pp	RB1
DHX9	pp	RELA
DHX9	pp	NFKB2
DHX9	pp	SLC35G6
NCL	pp	NFKB2
NCL	pp	PRKCZ
NCL	dp	NR3C1
HTT	pp	SETD2
HTT	pp	SIN3A
HTT	pp	NCOR1
PIN1	pp	SLC35G6
PIN1	pp	SRRM2
SLC35G6	pp	SMARCA4
SMAD9	pp	UBE3A
SMAD9	pp	SMG1
SRRM2	pp	YWHAB
SMAD1	pp	TCF20
SMAD1	pp	SMURF1
SMAD1	pp	TOB1
SMAD1	pp	STUB1
SMAD1	pp	SMAD4
IKBKG	pp	KIF5B
IKBKG	pp	PARP1
IKBKG	pp	NFKB2
IKBKG	pp	RPS27L
IKBKG	pp	UTP20
IKBKG	pp	PRKDC
IKBKG	pp	NFKB1
IKBKG	pp	MARS
IKBKG	pp	RPS10
IKBKG	pp	RPS16
IKBKG	pp	MYH9
RBBP7	pp	SIN3A
DNAJB9	pp	MYL6
DNAJB9	pp	FSCN1
IKBKE	pp	MYH9
IKBKE	pp	MYL6
IKBKE	pp	RELA
IKBKE	pp	NUDT21
SMAD4	pp	UBE2I
SMAD4	pp	SMAD9
SMAD4	pp	TOB1
LYST	pp	YWHAB
RORA	dp	MACF1
RORA	dp	HERC2
RORA	dp	MID1
RORA	dp	COPS5
RORA	dp	PNRC2
CDK6	pp	RB1
CDK6	pp	CDKN1B
CDK9	pp	SLC35G6
CDK9	pp	RB1
CDK9	pp	PIN1
CDK9	pp	HEXIM2
CDK9	dp	RELA
DNAJA3	pp	SMAD9
DNAJA3	pp	JAK2
DNAJA3	pp	NFKB1
DNAJA3	pp	RELA
DNAJA3	pp	HSPA8
UBE2I	dp	MYB
UBE2I	dp	MIA3
MAFK	pp	MARS
ETS1	pp	UBE2I
ETS1	dp	SRC
ETS1	dp	NCOR1
ETS1	dp	NFKB1
NCOR1	pp	NCOR2
NCOR1	pp	PML
NCOR1	pp	PPARG
NCOR1	pp	ZBTB6
NCOR1	pp	SPEN
NCOR1	pp	RARA
NCOR1	pp	SIN3A
NCOR1	pp	RUNX1
NCOR1	dp	NR3C1
NCOR2	pp	PPARD
NCOR2	pp	SPEN
NCOR2	pp	PML
NCOR2	pp	ZBTB6
NCOR2	pp	NFKB1
NCOR2	pp	SIN3A
NCOR2	pp	RARA
NCOR2	pp	PGR
NCOR2	pp	PPARG
NCOR2	dp	MIA3
NCOR2	dp	NR3C1
NCOR2	dp	RELA
PPARD	pp	SMAD9
MGA	pp	SMAD1
CKB	pp	NFKB1
ASCC3	pp	TRIP4
PPARG	dp	GOLGA4
PPARG	dp	PPM1L
PPARG	dp	MAPKAP1
PPARG	dp	FRY
PPARG	dp	HECTD1
PPARG	dp	SNX29
PPARG	dp	SMG6
PPARG	dp	LGALS3
PPARG	dp	NCOA1
PPARG	dp	COPS5
PRKCZ	pp	RELA
PRKCZ	pp	SRC
PRKCZ	pp	YWHAB
HUWE1	pp	SMAD9
KIF20B	pp	PIN1
SNRPE	pp	VCL
PRKDC	dp	NR3C1
FCGR2A	pp	SYK
FCGR2A	pp	LGALS3
FCGR2A	pp	PIK3R1
GCN1L1	pp	IKBKG
FOXO3	pp	YWHAB
FOXO3	dp	SMAD4
FOXO3	dp	EP300
CDC25B	pp	CHEK1
CDC25B	pp	ESR1
CDC25B	pp	YWHAB
DPYSL2	pp	NUMB
MYL6	pp	NUDT21
MYL6	pp	VCL
NCOA1	pp	NFKB1
NCOA1	pp	PGR
NCOA1	pp	TRIP4
NCOA1	pp	NR3C1
NCOA1	pp	RARA
NCOA1	dp	STAT3
NCOA1	dp	MIA3
ITCH	pp	NUDT21
ITCH	pp	NUMB
ITCH	pp	SLC35G6
MIF	pp	VCL
GOLGA4	pp	MACF1
GOLGA3	pp	IKBKG
NUDT21	pp	VCL
TERT	dp	RELA

## Sheet: B.0
SUMO2	dp	JUN
BAG6	pp	NDUFA6
BAG6	pp	CDK4
BAG6	pp	SETDB1
COX17	pp	UNC119
RABAC1	pp	VTA1
MARS	pp	NFKB2
MARS	pp	UBC
CCDC85B	pp	CDKN1A
HIST4H4	pp	RBBP4
HIST4H4	pp	SNORD96A
HIST4H4	pp	KAT2B
CREBBP	pp	JUN
CREBBP	pp	RBBP4
CREBBP	pp	MYB
CREBBP	pp	MYBL1
CREBBP	pp	HIF1A
CREBBP	pp	PML
CREBBP	pp	FOXO4
CREBBP	pp	KAT2B
JUNB	pp	UBC
SNORD96A	pp	VCL
ANP32AP1	pp	SET
ANP32AP1	pp	TRAF1
ATP6V0C	pp	MARK3
BRCA1	pp	H2AFX
BRCA1	pp	RBBP4
BRCA1	pp	JUNB
BRCA1	pp	CDK4
BRCA1	pp	CDK1
BRCA1	pp	JUN
BRCA1	pp	CCNB1
BRCA1	pp	CREBBP
BRCA1	pp	JUND
JUN	pp	JUND
JUN	pp	JUNB
JUN	pp	UBC
H2AFX	pp	HIST4H4
MEF2BNB	pp	TEX11
S100A8	pp	UNC119
PSMD11	pp	UBC
PSMD11	pp	UNC119
PSMD11	pp	SETDB1
GAPDH	pp	VCL
GAPDH	pp	TRAF1
GAPDH	pp	PSMD11
H2AFZ	pp	HIST4H4
COPS6	pp	COX17
COPS6	pp	FAU
COPS6	pp	PHYHIP
COPS6	pp	SAT1
COPS6	pp	PSMD11
PTMA	pp	SET
NFKB2	pp	RPS10
NFKB2	pp	RPL13
NFKB2	pp	UBC
NFKB2	pp	RPS19
NFKB2	pp	RPS18
NFKB2	pp	RPS16
NFKB2	pp	RPS24
NFKB2	pp	RPS13
NFKB2	pp	PSMD11
NFKB2	pp	RPLP2
H3F3A	pp	RBBP4
H3F3A	pp	HIST4H4
H3F3A	pp	KAT2B
RPS24	pp	VCL
NR1H2	pp	RXRA
RPS21	pp	VCL
PIM1	pp	SNX6
SEL1L3	pp	VCL
BIRC5	pp	CDCA8
BIRC5	pp	CDK4
BIRC5	pp	CDK1
SAT1	pp	SETDB1
SAT1	pp	UNC119
PHYHIP	pp	TTR
PHYHIP	pp	WDR89
C7orf64	pp	COX17
C7orf64	pp	PSMD11
C7orf64	pp	CDKN2C
C7orf64	pp	SAT1
C7orf64	pp	PRG2
MAP3K1	pp	MARS
MAP3K1	pp	RPS16
MAP3K1	pp	RPL35
MAP3K1	pp	RPS27L
MAP3K1	pp	UBC
MAP3K1	pp	RPLP2
MAP3K1	pp	RPL35A
MAP3K1	pp	RPL13
MAP3K1	pp	MIR1181
MAP3K1	pp	RPS13
MAP3K1	pp	RPL18
SNX6	pp	TPT1
KAT2B	pp	MDM2
CDKN1A	pp	PIM1
CDKN1A	pp	SNORD96A
CDKN1A	pp	SET
CDKN1A	pp	GADD45A
CDKN1A	pp	GADD45G
CDKN1A	pp	TEX11
CDKN1A	pp	UBC
CDKN1A	pp	CREBBP
CDKN1B	pp	UCHL1
MEF2B	pp	MEF2BNB
MRPS12	pp	UNC119
RPLP1	pp	SAT1
RPLP1	pp	RPLP2
CDK4	pp	VTA1
CDK4	pp	CDKN2C
CDK4	pp	CNOT7
CDK4	pp	CDKN1B
CDK4	pp	MIR1181
CDK4	pp	SETDB1
CDK4	pp	CDKN1A
CEBPB	pp	MYB
CEBPB	dp	KRTCAP2
CEBPB	dp	CREBBP
CDK1	pp	GADD45B
CDK1	pp	CNOT7
CDK1	pp	GADD45G
CDK1	pp	CDKN1A
CDK1	pp	GADD45A
CDK1	pp	UBC
MIR1181	pp	RIPK3
SETDB1	pp	TTR
SETDB1	pp	SUMO2
EDF1	pp	JUN
EDF1	pp	RXRA
GADD45G	pp	RXRA
MARK3	pp	TTR
MARK3	pp	UBC
HIF1A	pp	HIF3A
HIF1A	pp	MDM2
HIF1A	dp	JUN
RIPK3	pp	UBC
GADD45A	pp	GADD45G
GADD45A	pp	RXRA
CCNB1	pp	CDK1
CCNB1	pp	PLK1
CCNB1	pp	GADD45B
CCNB1	pp	GADD45G
CCNB1	pp	CDKN1A
CCNB1	pp	GADD45A
CDKN2C	pp	COPS6
CDKN2C	pp	UNC119
SNRPE	pp	VCL
CCNB2	pp	CDK1
CCNB2	pp	CDKN1A
TNFRSF17	pp	TRAF1
APEX1	pp	HIF1A
APEX1	pp	SET
FOXO4	dp	SKAP1
MIF	pp	VCL
BASP1	pp	RIPK3
MDM2	pp	PML
MDM2	pp	UBC
MDM2	pp	RPS7
DDIT4	pp	UBC
ID3	pp	PAX5
TRAF1	pp	UBC
PAX5	dp	CREBBP
MYB	pp	PML
MYB	pp	SUMO2
MYB	pp	PAX5
MYB	dp	PRR7

## Sheet: CD4.5
ETS1	pp	MAF
ETS1	pp	PAX5
ETS1	pp	JUN
HSPA1B	pp	SOX9
MAF	dp	JUN
CAMK2A	pp	GRIN2B
CAMK2A	dp	ETS1
SNORD95	pp	SNORD96A
SOX9	dp	MAF
SOX9	dp	HSPA1A
FOS	pp	MAF
FOS	dp	ETS1
GRIN2B	pp	SNORD95
GRIN2B	pp	SNORD96A
JUN	dp	FOS

## Sheet: CD8.5
MAP3K1	pp	RPS16
MAP3K1	pp	RPL4
MAP3K1	pp	RPL35
MAP3K1	pp	RPS23
KAT5	pp	LRP1
KAT5	pp	TRIB3
KAT5	pp	ZNF24
KAT5	dp	CREB1
KAT5	dp	STAT3
KAT5	pp	LMNA
CREB1	dp	RECQL5
CCR5	pp	STAT3
CCL3	pp	CCR5
CCL4	pp	CCR5
CRMP1	pp	HNRNPH3
CRMP1	pp	ZNF24
CRMP1	pp	TK1
CRMP1	pp	PFN1
FOSB	pp	JUN
SETDB1	pp	TTR
SETDB1	pp	ZNF24
SETDB1	pp	TRIB3
SETDB1	pp	TOB1
SETDB1	pp	TK1
GNB2L1	pp	SNORD96A
GNB2L1	dp	STAT3
FBXO18	pp	SNORD35A
FBXO18	pp	SNORD34
FBXO18	pp	SNORD32A
FBXO18	pp	PIM2
MARK3	pp	TTR
PPARA	dp	CRMP1
PPARA	dp	GZMK
PPARA	dp	PPM1L
THRA	dp	CREB1
JUN	pp	STAT3
JUN	dp	FOS
HNRNPH3	pp	UTP14A
HNRNPH3	pp	TTR
HNRNPH3	pp	PIM2
HNRNPH3	pp	KAT5
UTP14A	pp	ZNF24
APLP1	pp	UTP14A
APLP1	pp	GSTM4
APLP1	pp	TK1
APLP1	pp	ZNF24
EEF1G	pp	HNRNPH3
EEF1G	pp	RPL4
EEF1G	pp	SNORA41
EEF1G	pp	RECQL5
EEF1G	pp	ZNF24
EEF1G	pp	TRIB3
EEF1G	pp	RPS28
DLG5	pp	PFN1
STAT3	dp	CSF3R
SCAND1	pp	ZNF24
ATF4	pp	FOSB
ATF4	pp	TTR
ATF4	pp	JUN
ATF4	pp	TRIB3
ATF4	pp	FOS
MED1	pp	THRA
MED1	dp	PPARA
FANCF	pp	MARK3

## Sheet: CD4.15a
CBLB	pp	GRB2
CBLB	pp	SYK
CBLB	pp	SH3KBP1
JAK2	pp	STAT5B
JAK2	pp	STAT1
JAK2	pp	SIRPA
JAK2	pp	PTK2B
JAK2	pp	PTK2
JAK2	dp	STAT3
JAK2	dp	STAT5A
JAK2	pp	LYN
JAK2	pp	PPIA
JAK2	pp	STAM
JAK2	pp	KIT
JAK2	pp	JAK3
JAK3	pp	SHB
JAK3	pp	PTK2B
JAK3	pp	STAT3
JAK3	pp	STAM
LYN	pp	PRAM1
LYN	pp	PTK2
LYN	pp	PTK2B
LYN	pp	SYK
CST3	pp	CTSB
CCR5	pp	CXCR4
CCR5	pp	JAK2
CCR5	pp	PTK2B
CCR5	pp	STAT3
CCR5	pp	PTK2
CCR5	dp	STAT1
FASLG	pp	MLL
FASLG	pp	FN1
FASLG	pp	GRB2
FASLG	pp	LYN
FASLG	pp	GRAP
FASLG	pp	SRC
TGFBR2	pp	TGFBR3
CD40	pp	JAK3
VCAN	pp	XCL1
FN1	pp	GSN
FN1	pp	TGFBI
HIST4H4	pp	SNORD95
HIST4H4	pp	SNORD96A
HIST4H4	pp	PADI4
EEF1A2	pp	SNORA41
ARR3	pp	RNASE6
TGFB1	pp	TGFBR2
TGFB1	pp	TGFBR3
FGFR3	pp	GRB2
FGFR3	pp	RNF130
FGFR3	dp	STAT3
FGFR3	dp	STAT1
NLRC4	pp	PYCARD
RASA1	pp	SRC
RASA1	pp	SNORD95
RASA1	pp	SNORD96A
FADD	pp	FASLG
CCND1	pp	STAT3
SNORD96A	pp	SRC
SNORD96A	pp	STAT1
CHRM4	pp	EEF1A2
CHRM4	pp	GRB2
ADRBK2	pp	CXCR4
GNAI1	pp	IGF1R
GNAI1	pp	RGS18
SRC	pp	SYK
SRC	dp	STAT5B
SRC	dp	STAT3
KLF4	dp	KCNH4
FCER1G	pp	SYK
CIITA	pp	XPO1
STAT5A	pp	STAT5B
STAT5A	dp	SRC
STAT5A	dp	SYK
STAT5A	dp	JAK3
STAT5A	dp	CCR5
STAT5B	dp	CXCR4
LMO2	pp	STAT1
GRB2	pp	LAT2
GRB2	pp	SYK
GRB2	pp	MERTK
GRB2	pp	KIT
GRB2	pp	SELL
GRB2	pp	SRC
GRB2	pp	MET
GRB2	pp	RASA1
GRB2	pp	PTK2B
GRB2	pp	PLCG1
GRB2	pp	PTK2
GRB2	pp	ITGA2B
GRB2	pp	PAK1
GRB2	pp	PRKAR1A
GRB2	pp	JAK2
GRB2	pp	SH3KBP1
GRB2	pp	SHB
GRB2	pp	PDCD6IP
STAT1	pp	STAT3
STAT1	dp	SRC
STAT1	dp	CXCR4
STAT1	dp	FADD
STAT1	dp	SYK
GRAP	pp	KIT
XPO1	dp	STAT1
XPO1	dp	GDNF
ITGB2	pp	SNORD95
ITGB2	pp	SNORD96A
ITGB2	pp	SYK
ITGB2	pp	PTK2B
PLAC8	pp	TRIP13
CXCR4	pp	JAK3
CXCR4	pp	JAK2
PLXNB1	pp	RND3
STAT3	pp	STAT5B
STAT3	dp	CXCR4
STAT3	dp	IGF1R
STAT3	dp	PTK2B
STAT3	dp	DAXX
ERBB3	pp	HCK
ERBB3	pp	SRC
ERBB3	pp	JAK2
ERBB3	pp	SYK
ERBB3	pp	TNS4
ERBB3	pp	GRB2
ERBB3	pp	TNS3
ERBB3	pp	PLCG1
ERBB3	pp	RASA1
ERBB3	pp	JAK3
FUT4	pp	ITGB2
SHB	pp	SRC
APP	pp	GSN
APP	pp	PSEN2
APP	pp	TGFB1
APP	pp	GRB2
LMNA	pp	PRKCA
BIRC5	pp	RASA1
SNORD95	pp	SNORD96A
SNORD95	pp	SRC
SNORD95	pp	STAT1
SPI1	dp	GDNF
KCNH4	dp	GRB2
KCNH4	dp	MAPK11
KCNH4	dp	FOS
SYK	dp	STAT3
HCK	pp	SH3KBP1
HCK	pp	RASA1
HCK	dp	STAT3
ADAM15	pp	HCK
ADAM15	pp	GRB2
ADAM15	pp	SRC
ADAM15	pp	TRIP13
MELK	dp	CDC5L
KCNIP3	pp	PSEN2
KIT	pp	LYN
KIT	pp	PLCG1
KIT	dp	STAT1
KIT	dp	STAT5A
KIT	dp	STAT5B
CCL3	pp	CCR5
PAK1	pp	SH3KBP1
PAK1	pp	PLCG1
PTK2	pp	SRC
PTK2	pp	STAT1
PTK2	pp	SYK
IGF1R	pp	RASA1
IGF1R	pp	SNORD95
IGF1R	pp	SNORD96A
GSN	pp	PTK2B
CCL4	pp	CCR5
ALOX5	pp	ALOX5AP
ALOX5	pp	GRB2
MLL	pp	PLXNB1
PRKCA	pp	RGS2
PRKCA	pp	SNORD95
PRKCA	pp	SNORD96A
FGR	pp	SYK
FGR	pp	PTK2
MET	pp	PLXNB1
MET	pp	STAT3
MET	pp	SH3KBP1
SELL	pp	VCAN
A2M	pp	IL10
A2M	pp	CTSB
A2M	pp	APP
PDCD6IP	pp	SH3KBP1
BTK	pp	HCK
BTK	pp	GRB2
BTK	pp	LYN
BTK	dp	STAT5A
GRB10	pp	KIT
GRB10	pp	JAK2
GRB10	pp	IGF1R
GRB10	dp	KCNH4
GNB2L1	pp	HIST4H4
GNB2L1	pp	SNORD95
GNB2L1	pp	SNORD96A
GNB2L1	pp	IGF1R
GNB2L1	pp	RASA1
GNB2L1	pp	ITGB2
GNB2L1	pp	PRKCA
GNB2L1	pp	SRC
GNB2L1	pp	STAT1
GNB2L1	dp	STAT3
PLCG1	pp	RASA1
PLCG1	pp	SYK
PLCG1	pp	SHB
CTSB	pp	RGS2
CTSB	pp	MARCKS
HGFAC	pp	SPINT1
HGFAC	pp	MET
PRKAR1A	pp	PYCARD
HSPA1A	dp	NR3C1
F2	pp	F9
F2	pp	ITGA2B
FOS	dp	STAT1
FOS	dp	GDNF
COL2A1	pp	ITGA2B
COL2A1	pp	TGFBI
COL2A1	pp	TGFB1
NPHP1	pp	PTK2B
ANXA2	pp	CTSB
ANXA2	pp	GRB2
MAPK11	dp	GDNF
CDC5L	dp	FHIT
CDC5L	dp	SHB
PPIA	pp	S100A8
ADRB2	pp	SRC
ADRB2	pp	GRB2
ADRB2	pp	ARR3
CD63	pp	KIT
PTK2B	pp	SYK
PTK2B	pp	RASA1
PTK2B	pp	SRC
EZR	pp	SELL
EZR	pp	SYK
EZR	pp	PRKCA
EZR	pp	VCAM1
EZR	pp	FASLG
EZR	pp	PTK2
NR3C1	pp	STAT5B
NR3C1	pp	NRIP1
NR3C1	pp	STAT3
NR3C1	pp	STAT5A
DAXX	pp	TGFB1
DAXX	pp	HIST4H4
DAXX	pp	FASLG
DAXX	pp	TGFBR2
FLT3	pp	GRB2

## Sheet: CD4.15b
CTSL1	pp	SERPINB13
HCK	pp	PLAUR
FGR	pp	PLAUR
LYN	pp	PLAUR
CST3	pp	CTSB
LRP1	pp	PLAUR
CD74	pp	CTSL1
CAMP	pp	LBP
CAMP	pp	CTSG
ELANE	pp	SLPI
ELANE	pp	SERPINB13
ELANE	pp	LRP1
CTSB	pp	SERPINB13
CTSB	pp	RGS2
CTSB	pp	MARCKS
CTSG	pp	LRP1
CTSG	pp	SERPINB13
F9	pp	LRP1

## Sheet: CD8.15a
PPP2R1B	dp	RELA
BATF3	pp	CEBPB
BATF3	pp	JUN
BATF3	pp	JUND
BATF3	pp	DDIT3
COX17	pp	TP53
INSR	pp	MAD2L1
INSR	pp	MAPK3
INSR	pp	PIK3R1
INSR	pp	VAV1
INSR	dp	STAT5B
FN1	pp	SMAD4
FN1	pp	SMAD9
FN1	pp	PXN
FN1	pp	SKIL
AHR	pp	RELA
AHR	pp	ESR1
AHR	pp	TBP
AHR	dp	ANKRD52
AHR	dp	RB1
AHR	dp	EP300
AHR	dp	HSP90AA1
TRAF3	pp	TRIM37
PAG1	pp	VAV1
SGTA	pp	SPP1
CCND3	pp	CDKN1A
CCND3	pp	RB1
CCND3	pp	EFEMP2
CCND3	pp	PCNA-AS1
HOXA1	pp	TRAPPC6A
HOXA1	dp	TCF3
PBK	pp	TRIM37
PBK	pp	SMAD4
PBK	dp	TP53
RNF11	pp	UBE2D1
RNF11	pp	SMURF1
GDNF	dp	BRCA1
GDNF	dp	NBN
BRCA1	pp	ESR1
BRCA1	pp	JUND
BRCA1	pp	H2AFX
BRCA1	pp	CDK1
BRCA1	pp	STAT1
BRCA1	pp	CDK2
BRCA1	pp	JUN
BRCA1	pp	NBN
BRCA1	pp	MDC1
BRCA1	pp	EP300
BRCA1	pp	MIR1281
BRCA1	pp	RB1
BRCA1	pp	CREBBP
BRCA1	dp	STAT3
S100A4	pp	TP53
JUN	pp	JUND
JUN	pp	NR3C1
JUN	pp	RELA
JUN	pp	TBP
JUN	pp	MAPK1
JUN	pp	STAT3
JUN	pp	STAT1
JUN	dp	TOP2A
STAT5B	dp	MAPK1
S100A6	pp	S100B
S100A8	pp	S100A9
S100A8	pp	TP53
ATM	pp	H2AFX
ATM	pp	NBN
ATM	pp	MDC1
ATM	pp	BRCA1
ATM	dp	TP53
MDC1	pp	NBN
MDC1	dp	TP53
COPS5	pp	SMAD4
COPS5	pp	MAPK14
COPS5	dp	JUN
COPS5	dp	TP53
COPS5	dp	AMH
ERCC2	pp	TP53
NFKB1	pp	STAT3
NFKB1	pp	VIM
NFKB1	pp	STUB1
NFKB1	pp	NR3C1
NFKB1	pp	PARP1
NFKB1	pp	SLC25A5
NFKB1	dp	RELA
ERBB2	pp	PTK2
ERBB2	pp	STAT1
ERBB2	pp	IL6ST
ERBB2	pp	SERPINA3
ERBB2	pp	PIK3R1
ERBB2	pp	STUB1
ERBB2	pp	HSP90AA1
ERBB2	pp	STAT3
ERBB2	pp	TOB1
KDM6A	pp	SMAD9
CDK12	pp	PIN1
IL1R1	pp	PIK3R1
TNFRSF1B	pp	VIM
BIRC5	pp	CDCA8
BIRC5	pp	CASP9
BIRC5	pp	CDK1
BIRC5	pp	INCENP
BIRC6	pp	CASP9
SAT1	pp	TSC22D4
SAT1	pp	TP53
BDP1	pp	RB1
AMH	dp	DARC
AMH	dp	KLF7
AMH	dp	ST8SIA1
AMH	dp	GORASP2
AMH	dp	NME1
AMH	dp	EGFR
ITGA4	pp	PXN
EP300	pp	ESR1
EP300	pp	TBP
EP300	pp	STAT1
EP300	pp	SMAD7
EP300	pp	RELA
EP300	pp	KAT2B
EP300	pp	MIR1281
EP300	pp	SMAD3
EP300	pp	TP53
EP300	pp	TP73
EP300	pp	PCNA-AS1
EP300	dp	JUN
EP300	dp	PPARA
EP300	dp	STAT3
EP300	dp	STAT5B
EP300	dp	TCF3
EP300	dp	MYOD1
EP300	dp	ETS1
RB1	pp	TOP2A
RB1	dp	JUN
RB1	dp	TBP
RB1	dp	GDNF
RB1	dp	MYOD1
EFEMP2	pp	TP53
EFEMP2	pp	SGTA
EFEMP2	pp	HOXA1
SKIL	pp	SMAD4
SKIL	pp	SMAD3
SKIL	pp	XRCC6
SKIL	pp	UBE2I
RUNX2	pp	SMAD3
RUNX2	pp	XRCC6
RUNX2	pp	XRCC5
RUNX2	dp	JUN
RUNX2	dp	CEBPB
MAPK3	pp	TP53
MAPK3	pp	PTPN5
MAPK3	dp	JUN
MAPK3	dp	PPARA
MAPK3	dp	STAT3
MAPK3	dp	TCF3
MAPK3	dp	ETS1
KAT2B	pp	KLF13
KAT2B	pp	RELA
KAT2B	pp	RB1
KAT2B	pp	TCF3
KAT2B	pp	MIR1281
DUT	dp	PPARA
PTK2	pp	TP53
PTK2	pp	PXN
PTK2	pp	STAT1
CDKN1A	pp	PARP1
CDKN1A	pp	SET
CDKN1A	pp	PCNA-AS1
CDKN1A	pp	TP53
CDKN1A	pp	CREBBP
MAPK1	pp	VAV1
MAPK1	pp	MAPK14
MAPK1	pp	PTPN5
MAPK1	dp	PPARA
MAPK1	dp	CEBPB
MAPK1	dp	TP53
MAPK1	dp	STAT3
MAPK1	dp	GATA1
MAPK1	dp	NR3C1
MAPK1	dp	TCF3
MAPK1	dp	ETS1
WEE1	pp	YWHAB
LUC7L2	pp	SAT1
LUC7L2	pp	ULK2
CEBPB	pp	EP300
CEBPB	pp	MIR1281
CEBPB	pp	FOXO1
CEBPB	pp	RELA
CEBPB	pp	SMAD4
CEBPB	pp	NFKB1
CEBPB	pp	RB1
CEBPB	pp	EGFR
CEBPB	pp	DDIT3
CEBPB	dp	CCL3
CEBPB	dp	MAPK3
CEBPB	dp	CREBBP
CEBPB	dp	ESR1
CEBPB	dp	HMGB1
STMN1	dp	STAT3
KCNA2	pp	KCNA4
MYCBP2	pp	YWHAB
IL6ST	pp	VAV1
IL6ST	dp	STAT3
KIF5B	pp	YWHAB
ABCA1	pp	ARHGEF11
KCNA4	pp	SAT1
RIPK2	pp	VIM
RIPK2	pp	SMAD4
RIPK2	pp	UBE2I
CDKN2A	pp	TP53
HSPA1A	pp	YWHAB
HSPA1A	pp	STUB1
HSPA1A	pp	NFKB1
HSPA1A	dp	NR3C1
CCNB2	pp	CDK1
CCNB2	pp	CDK2
CCNB2	pp	CDKN1A
JUND	pp	SMAD4
JUND	pp	SMAD3
DDIT3	pp	JUND
DDIT3	dp	MGA
DDIT3	dp	TP73
DDIT3	dp	LAG3
HIVEP1	pp	SMAD3
FRYL	pp	YWHAB
GSK3B	pp	MAPT
GSK3B	pp	TP53
GSK3B	pp	NFKB1
GSK3B	pp	JUN
GSK3B	pp	PTK2
FAU	pp	PXN
CDC42	pp	PIK3R1
CDC42	pp	VAV1
CDC42	dp	TP53
GORASP2	pp	NME1
GORASP2	pp	TSC22D4
GORASP2	pp	MAPK1
VAV1	pp	XRCC6
TP53	pp	UBE3A
TP53	dp	S100B
TP53	dp	BRCA1
TP53	dp	XRCC6
TP53	dp	SMAD3
TP53	dp	TOP2A
TP53	dp	PLK1
TP53	dp	ERCC6
TP53	dp	HSPA1A
TP53	dp	HSP90AA1
TP53	dp	HTT
TP53	dp	CDC25C
TP53	dp	HMGB1
TP53	dp	HMGB2
RPS27L	pp	TNFRSF1B
ABLIM1	pp	TSC22D4
ABLIM1	pp	VIM
TBP	pp	TP53
TBP	dp	JUND
TBP	dp	ESR1
TBP	dp	HTT
TBP	dp	HMGB1
NME1	pp	SET
NR3C1	pp	STAT5B
NR3C1	dp	CCND3
NR3C1	pp	RELA
NR3C1	pp	TP53
NR3C1	pp	UBE2I
NR3C1	pp	STAT3
NR3C1	pp	UBE3A
HNF4A	pp	NR2C2
HNF4A	pp	SMAD4
HNF4A	dp	KIF1B
HNF4A	dp	DAPK2
HNF4A	dp	COPS5
HNF4A	dp	UBE2I
CHD3	pp	TP73
CHD3	pp	SKIL
CHD3	pp	UBE2I
CHD3	pp	LUC7L2
CHD3	pp	SAT1
CHD3	dp	TP53
BACH2	pp	JUN
BACH2	pp	MAFB
CDK5R1	pp	SET
CDK5R1	pp	TSC22D4
CDK5R1	pp	CTNNB1
CKS2	pp	TSC22D4
GUCY1B3	pp	HSP90AA1
ATPIF1	pp	CHD3
CDCA8	pp	INCENP
TP73	dp	TP53
CAV1	pp	ERBB2
CAV1	pp	EGFR
CAV1	pp	TNFRSF1B
CAV1	pp	INSR
CAV1	pp	ESR1
CDCA3	pp	WEE1
NOD1	pp	RIPK2
CREBBP	pp	RELA
CREBBP	pp	SMAD3
CREBBP	pp	JUN
CREBBP	pp	HTT
CREBBP	pp	MYOD1
CREBBP	pp	ESR1
CREBBP	pp	FOXO4
CREBBP	pp	CSNK2A2
CREBBP	pp	HNF4A
CREBBP	pp	CTNNB1
CREBBP	pp	KAT2B
CREBBP	pp	FOXO1
CREBBP	pp	TP53
CREBBP	dp	GATA1
CREBBP	dp	STAT3
CREBBP	dp	GDNF
CREBBP	dp	NR3C1
S100A11	pp	S100B
AR	pp	NR2C2
AR	pp	KAT7
AR	pp	RB1
AR	pp	TP53
AR	pp	GAPDH
AR	pp	UBE3A
AR	pp	FOXO1
AR	pp	HSP90AA1
AR	pp	HMGB1
AR	pp	STAT3
AR	pp	MIR1181
AR	pp	EP300
AR	pp	MIR1281
AR	pp	SMAD4
AR	pp	CAV1
AR	pp	CTNNB1
AR	pp	CASP8
AR	pp	SMAD3
AR	pp	BRCA1
AR	pp	COX5B
AR	pp	JUN
AR	pp	CREBBP
ESR1	pp	FOXO1
ESR1	pp	MIR1281
ESR1	pp	TP53
ESR1	pp	KDM5A
ESR1	pp	UBE3A
ESR1	pp	NR2C2
ESR1	pp	JUN
ESR1	pp	HSP90AA1
ESR1	pp	MAPK1
ESR1	pp	PIK3R1
ESR1	dp	RELA
ESR1	dp	HNF4A
ESR1	dp	FOXO3
TCF3	dp	CTNNB1
TCF3	dp	CREBBP
SLC25A5	pp	TNFRSF1B
HERC2	pp	RNF11
HSP90AA1	pp	IKBKE
HSP90AA1	pp	NFKB1
HSP90AA1	pp	MYOD1
HSP90AA1	pp	SGTA
HSP90AA1	pp	NOD1
HSP90AA1	pp	MIR1181
HSP90AA1	pp	PPARA
HSP90AA1	pp	RIPK2
HSP90AA1	pp	STUB1
HSP90AA1	dp	STAT3
HSP90AA1	dp	NR3C1
SNORA41	pp	ULK2
NDUFA13	pp	STAT3
BST1	pp	CAV1
AKAP13	pp	YWHAB
AKAP13	pp	ESR1
AKAP13	dp	PPARA
FSTL3	pp	SMAD4
RNF125	pp	UBE2D1
IER3	pp	MAPK1
CBX5	pp	TCEB3B
CBX5	pp	XRCC6
CBX5	pp	INCENP
CBX5	pp	RB1
EGFR	pp	STAT5B
EGFR	pp	VAV1
EGFR	pp	ESR1
EGFR	pp	SOCS4
EGFR	pp	HTT
EGFR	pp	XRCC6
EGFR	pp	HSP90AA1
EGFR	pp	PIK3R1
EGFR	pp	PTK2
EGFR	dp	STAT1
EGFR	pp	STAT3
EGFR	pp	ERBB2
EGFR	pp	RGS16
RELA	dp	PIN1
RELA	pp	STAT3
RELA	pp	TBP
RELA	dp	BRCA1
AKAP11	pp	GSK3B
CTRB1	pp	SERPINA3
H2AFX	pp	XRCC5
H2AFX	pp	NBN
H2AFX	pp	MDC1
H2AFX	pp	PARP1
ABL2	pp	ERBB2
ABL2	pp	EGFR
PTMS	dp	NR3C1
GAPDH	pp	S100A6
GAPDH	pp	PXN
GAPDH	pp	RIPK2
GAPDH	pp	HTT
GAPDH	pp	TNFRSF1B
STAT1	pp	STAT3
STAT1	pp	UBE2I
STAT1	pp	TNFRSF1B
STAT1	dp	KPNB1
STAT1	dp	CREBBP
STAT1	dp	MAPK14
H2AFZ	pp	INCENP
PIK3R1	pp	RB1
PIK3R1	pp	VAV1
PIK3R1	pp	TUBA1B
PIK3R1	pp	PTK2
ARHGEF11	pp	CDC42
CENPA	pp	PARP1
CTNNB1	pp	EGFR
CTNNB1	pp	SMAD4
CTNNB1	pp	PIK3R1
CTNNB1	pp	ERBB2
CTNNB1	pp	EP300
CTNNB1	pp	MIR1281
CTNNB1	pp	PIN1
CTNNB1	pp	PLK1
CTNNB1	pp	NFKB1
CTNNB1	pp	GSK3B
CTNNB1	pp	USP9X
CSNK2A2	pp	PIN1
CSNK2A2	pp	MAPK14
CSNK2A2	pp	HSP90AA1
CSNK2A2	dp	GDNF
CSNK2A2	dp	DDIT3
CSNK2A2	dp	RELA
CSNK2A2	dp	JUN
CSNK2A2	dp	TP53
STAT3	pp	STAT5B
PCNA-AS1	pp	XRCC6
PCNA-AS1	pp	XRCC5
BPTF	dp	IKBKE
AKAP9	pp	PPP2R1B
MAPT	pp	STUB1
MAPT	pp	YWHAB
MAPT	pp	S100B
MAPT	pp	PIN1
MACF1	pp	SKIL
PLCD3	pp	SKIL
HMGB1	pp	RELA
HMGB1	pp	RB1
HMGB1	pp	NFKB1
PARP1	pp	XRCC5
PARP1	pp	TP53
PARP1	pp	RELA
PARP1	pp	XRCC6
PARP1	pp	PCNA-AS1
KDM5A	pp	NR3C1
KDM5A	pp	RB1
KDM5A	pp	TBP
PXN	pp	XRCC6
PXN	pp	RPS23
PXN	pp	VIM
PXN	pp	TUBA1B
PXN	pp	XRCC5
PXN	pp	SLC25A5
PIN1	pp	SMAD3
PIN1	pp	XRCC6
PIN1	pp	TP73
PIN1	pp	SRRM2
PIN1	pp	TSC22D4
PIN1	pp	TP53
PIN1	pp	PLK1
PIN1	pp	TOP2A
PIN1	dp	JUN
KAT7	pp	ZNF165
KAT7	pp	RPS10
KAT7	pp	SAT1
KAT7	pp	VIM
SMAD9	pp	TTC37
SMAD9	pp	UBE3A
SMAD7	pp	ZBTB11
SMAD7	pp	XRCC6
SMAD7	pp	SMURF1
SRRM2	pp	YWHAB
KPNB1	pp	NUP153
KPNB1	pp	SMAD3
KPNB1	pp	TP53
KPNB1	pp	UBR5
CAMK2D	dp	STAT1
IKBKE	pp	RELA
IKBKE	pp	MIR1181
SMAD3	pp	SMURF1
SMAD3	pp	SMAD4
SMAD3	pp	SMAD9
SMAD3	pp	TOB1
SMAD3	pp	XRCC6
SMAD3	pp	WEE1
SMAD3	dp	JUN
SMAD3	dp	CEBPB
SMAD3	dp	HNF4A
SMAD3	dp	FOXO3
SMAD3	dp	GDNF
SMAD3	dp	NR3C1
SMAD3	dp	MYOD1
SMAD4	pp	UBE2I
SMAD4	pp	SMAD9
SMAD4	pp	TOB1
SMAD4	dp	JUN
SMAD4	dp	GDNF
LYST	pp	YWHAB
CDK2	pp	PCNA-AS1
CDK2	pp	CDKN1A
CDK2	pp	CDKN3
CDK2	pp	RB1
CDK2	pp	SMAD3
CDK2	dp	MYOD1
CDK2	dp	TP53
MAFB	dp	JUN
TCF20	dp	JUN
UBE2I	dp	JUN
UBE2I	dp	TP53
UBE2I	dp	GDNF
UBE2I	dp	TCF3
CDK1	pp	PIN1
CDK1	pp	CKS2
CDK1	pp	GADD45B
CDK1	pp	CDKN1A
CDK1	pp	CDKN3
CDK1	pp	ERCC2
CDK1	pp	PCNA-AS1
CDK1	pp	TP53
CDK1	pp	PBK
ETS1	pp	MIR1281
ETS1	pp	RUNX2
ETS1	pp	UBE2I
ETS1	pp	JUN
ETS1	dp	SMAD3
ETS1	dp	CREBBP
ETS1	dp	NFKB1
ERCC8	pp	UQCRQ
UBE2D1	pp	UBE3A
ERCC6	pp	ERCC8
ERCC6	pp	RNF11
PPARA	pp	RELA
PPARA	dp	LARS2
CKB	pp	NFKB1
MAD2L1	pp	REV3L
MAD2L1	pp	TNFRSF1B
MAD2L1	pp	TSC22D4
HUWE1	pp	SMAD9
HUWE1	pp	RNF11
HUWE1	dp	TP53
GADD45B	pp	PCNA-AS1
GADD45B	dp	PPARA
TCEB3B	pp	TRIM37
TCEB3B	pp	ZNF165
NTRK3	dp	JUN
MYOD1	pp	STAT3
MYOD1	pp	TCF3
MYOD1	pp	SMAD4
MYOD1	pp	SMAD7
FOXO3	pp	YWHAB
FOXO3	dp	SMAD4
FOXO3	dp	EP300
FOXO1	pp	HNF4A
FOXO1	pp	SMAD4
FOXO1	pp	SMAD3
FOXO1	dp	RSRC1
FOXO1	dp	RUNX2
FOXO1	dp	CSNK2A2
GATA1	dp	TANC1
GATA1	dp	MAPK3
FOXO4	pp	SMAD3
FOXO4	pp	SMAD4
FOXO4	dp	DOPEY1
FOXO4	dp	CSNK2A2
FOXO4	dp	ZDHHC20
CDC25C	pp	PLK1
CDC25C	pp	MAPK14
CDC25C	pp	PIN1
CDC25C	pp	CDK1
CDC25C	pp	YWHAB
KAT6B	pp	RUNX2
PPIA	pp	S100A8
PPIA	pp	RB1
MAPK14	pp	MAPK3
MAPK14	pp	SMAD7
MAPK14	pp	RB1
MAPK14	dp	GDNF
MAPK14	dp	HNF4A
MAPK14	dp	DDIT3
STUB1	pp	UBE2D1
SCAND1	pp	ZNF165
XRCC5	pp	XRCC6
GZMA	pp	SET
CASP8	pp	CHD3
CASP8	pp	CTNNB1
CASP8	pp	NOD1
CASP8	pp	RIPK2
CASP8	pp	HTT
CASP8	pp	RYBP
CASP8	pp	VIM
TOP2A	pp	XRCC5
MIR1281	pp	MYOD1
MIR1281	pp	STAT3
MIR1281	pp	TBP
MIR1281	pp	STAT1
MIR1281	pp	SMAD7
MIR1281	pp	RELA
MIR1281	pp	SMAD3
MIR1281	pp	TP53
MIR1281	pp	TP73
MIR1281	pp	PCNA-AS1
MIR1281	pp	TCF3
MIR1281	pp	PPARA
CASP9	pp	MAPK3
CASP9	pp	VIM
CASP9	pp	MAPK1
CASP9	pp	NOD1
CASP9	pp	MZB1
CASP9	pp	GZMB

## Sheet: CD8.15b
CCNB2	pp	CDK1
CCNB2	pp	CDKN1A
H2AFX	pp	NBN
H2AFX	pp	MDC1
CDCA8	pp	INCENP
ATM	pp	H2AFX
ATM	pp	NBN
ATM	pp	FANCD2
ATM	pp	MDC1
H2AFZ	pp	INCENP
MDC1	pp	NBN
FANCD2	pp	H2AFX
FANCD2	pp	NBN
KDM6A	pp	TLE1
CDK1	pp	CKS2
CDK1	pp	GADD45B
CDK1	pp	CNOT7
CDK1	pp	CDKN1A
CDK1	pp	CDKN3
CDK1	pp	TLE1
CDK1	pp	ERCC2
CDK1	pp	PITPNM1
CDK1	pp	FANCC
BIRC5	pp	CDCA8
BIRC5	pp	CASP7
BIRC5	pp	CASP9
BIRC5	pp	DIABLO
BIRC5	pp	CDK1
BIRC5	pp	INCENP
BIRC6	pp	DIABLO
BIRC6	pp	CASP9
IL6ST	pp	TLE1
FANCC	pp	HSPA1A
FANCC	pp	FANCD2
CNOT7	pp	TOB1
PITPNM1	pp	PLK1
CASP7	pp	HTT
CASP9	pp	MZB1
CASP9	pp	GZMB
