# Supplementary material for: Immune cell-specific transcriptional profiling highlights distinct molecular pathways controlled by Tob1 upon experimental autoimmune encephalomyelitis
Source: Sci Rep. 2016 Aug 22;6:31603. doi: 10.1038/srep31603 (PMC4992865; doi:10.1038/srep31603)
Supplement: Supplementary Data S5 [file srep31603-s6.xls]

## Sheet: WTvsKO_T0
GO analysis results (adjusted P<0.05) for the different protein networks at T0
CD4 T CELLS				CD8 T CELLS				B CELLS
Term (Biological pathway)	Fold enrichment	Benjamini		Term (Biological pathway)	Fold enrichment	Benjamini		Term (Biological pathway)	Fold enrichment	Benjamini
positive regulation of macromolecule biosynthetic process	4.6	8e-07		positive regulation of macromolecule metabolic process	4.4	8.2e-18		translational elongation	24.1	1.1e-13
positive regulation of cellular biosynthetic process	4.4	1e-06		regulation of transcription from RNA polymerase II promoter	4.4	3.1e-14		regulation of cell cycle	9.2	1.4e-10
positive regulation of biosynthetic process	4.3	9e-07		positive regulation of cellular biosynthetic process	4.4	7.8e-14		translation	8.7	1.1e-09
regulation of transcription from RNA polymerase II promoter	4.1	1.6e-06		positive regulation of biosynthetic process	4.4	1.2e-13		cell cycle process	5.6	1e-07
positive regulation of nucleobase, nucleoside, nucleotide and nucleic acid metabolic process	4.4	2e-06		positive regulation of nitrogen compound metabolic process	4.5	1.9e-13		mitotic cell cycle	6.6	2.9e-06
positive regulation of transcription from RNA polymerase II promoter	5.8	2.4e-06		regulation of cell cycle	6.5	2.3e-13		cell cycle	4.3	2.9e-06
positive regulation of nitrogen compound metabolic process	4.3	2.5e-06		positive regulation of macromolecule biosynthetic process	4.4	2.3e-13		interphase of mitotic cell cycle	14.8	3.1e-06
regulation of transcription	2.2	4.5e-06		transcription	2.5	1.1e-12		interphase	14.3	3.4e-06
regulation of RNA metabolic process	2.5	1.2e-05		intracellular receptor-mediated signaling pathway	15.6	1.8e-12		cell cycle phase	5.9	7e-06
positive regulation of macromolecule metabolic process	3.5	1.5e-05		positive regulation of nucleobase, nucleoside, nucleotide and nucleic acid metabolic process	4.3	5.6e-12		positive regulation of macromolecule metabolic process	3.7	4.5e-05
regulation of transcription, DNA-dependent	2.5	1.9e-05		positive regulation of transcription, DNA-dependent	4.9	9.2e-12		regulation of apoptosis	3.8	6.9e-05
positive regulation of transcription	4.2	2.1e-05		steroid hormone receptor signaling pathway	17.9	9.9e-12		regulation of programmed cell death	3.7	7.4e-05
response to endogenous stimulus	5	2.4e-05		positive regulation of RNA metabolic process	4.9	1.1e-11		regulation of cell death	3.7	7.2e-05
positive regulation of gene expression	4.1	2.8e-05		positive regulation of gene expression	4.4	1.3e-11		regulation of cellular protein metabolic process	4.5	0.00081
response to cytokine stimulus	13.6	2.7e-05		positive regulation of transcription	4.4	2.6e-11		DNA damage checkpoint	19	0.00097
response to hormone stimulus	5.2	3.2e-05		regulation of transcription	2.2	5.8e-11		positive regulation of cellular protein metabolic process	6.5	0.0013
positive regulation of transcription, DNA-dependent	4.5	3.2e-05		enzyme linked receptor protein signaling pathway	5.7	6.8e-11		regulation of protein modification process	5.7	0.0013
positive regulation of RNA metabolic process	4.5	3.4e-05		positive regulation of transcription from RNA polymerase II promoter	5.4	6.9e-11		positive regulation of apoptosis	4.6	0.0012
regulation of gene-specific transcription	8.9	0.00013		intracellular signaling cascade	2.9	1.4e-10		DNA integrity checkpoint	17.5	0.0011
response to organic substance	3.5	0.00012		regulation of RNA metabolic process	2.4	6.7e-10		positive regulation of programmed cell death	4.6	0.0012
ossification	9.4	0.00034		regulation of transcription, DNA-dependent	2.5	7.8e-10		positive regulation of cell death	4.5	0.0011
regulation of DNA binding	8.9	0.00048		response to organic substance	3.6	1e-09		cell cycle checkpoint	11.7	0.0013
bone development	8.8	0.00052		response to hormone stimulus	5.1	1.6e-09		positive regulation of protein metabolic process	6.3	0.0012
response to drug	6.1	0.00074		response to endogenous stimulus	4.8	2.5e-09		ribosomal small subunit biogenesis	55.3	0.0018
regulation of specific transcription from RNA polymerase II promoter	10.2	0.00074		regulation of cell proliferation	3.4	2.8e-09		cell cycle arrest	10.3	0.0022
cellular response to hormone stimulus	8.1	0.00082		regulation of apoptosis	3.3	5e-09		negative regulation of molecular function	5	0.0024
transcription	2.1	0.0012		response to peptide hormone stimulus	8.1	6e-09		cellular response to stress	3.8	0.0027
regulation of transcription factor activity	9.3	0.0012		regulation of programmed cell death	3.3	6.1e-09		DNA damage response, signal transduction	11.4	0.0062
transcription, DNA-dependent	4.9	0.0015		regulation of cell death	3.3	6.6e-09		positive regulation of nucleobase, nucleoside, nucleotide and nucleic acid metabolic process	3.4	0.0066
response to steroid hormone stimulus	6.2	0.0015		negative regulation of transcription	4.4	6.7e-09		positive regulation of protein ubiquitination	10.9	0.0073
negative regulation of transcription factor activity	16	0.0016		positive regulation of cell differentiation	6.3	7.7e-09		regulation of transcription from RNA polymerase II promoter	3.1	0.0077
RNA biosynthetic process	4.9	0.0016		negative regulation of gene expression	4.1	1.1e-08		negative regulation of protein kinase activity	10.5	0.008
blood vessel development	5.4	0.0016		regulation of cellular protein metabolic process	4.2	1.3e-08		positive regulation of nitrogen compound metabolic process	3.3	0.0079
regulation of binding	7	0.0017		positive regulation of protein metabolic process	6	2e-08		negative regulation of macromolecule metabolic process	3.1	0.0077
vasculature development	5.2	0.0019		negative regulation of transcription, DNA-dependent	4.8	2e-08		positive regulation of transcription	3.5	0.0081
response to inorganic substance	5.8	0.0021		regulation of phosphate metabolic process	4.1	2e-08		positive regulation of macromolecule biosynthetic process	3.3	0.0084
negative regulation of DNA binding	14.1	0.0025		regulation of phosphorus metabolic process	4.1	2e-08		negative regulation of kinase activity	10.1	0.0081
skeletal system development	4.5	0.0026		negative regulation of RNA metabolic process	4.8	2.5e-08		G2/M transition of mitotic cell cycle	29	0.0087
heart development	5.6	0.0028		protein kinase cascade	4.7	3.8e-08		positive regulation of gene expression	3.4	0.0095
response to extracellular stimulus	5.4	0.0032		positive regulation of cellular protein metabolic process	5.9	5.8e-08		positive regulation of molecular function	3.4	0.01
response to mechanical stimulus	12.8	0.0035		negative regulation of nucleobase, nucleoside, nucleotide and nucleic acid metabolic process	3.9	6.1e-08		negative regulation of transferase activity	9.5	0.0099
neuron development	4.2	0.004		negative regulation of nitrogen compound metabolic process	3.9	7.9e-08		regulation of RNA metabolic process	2.1	0.01
enzyme linked receptor protein signaling pathway	4.2	0.0043		negative regulation of apoptosis	4.7	8e-08		regulation of cyclin-dependent protein kinase activity	14.1	0.0098
negative regulation of binding	12.2	0.0042		negative regulation of cell cycle	11.1	8.3e-08		negative regulation of catalytic activity	4.9	0.01
response to nutrient	6.8	0.0053		protein amino acid phosphorylation	3.4	8.3e-08		positive regulation of cellular biosynthetic process	3.1	0.01
response to nutrient levels	5.5	0.0074		negative regulation of programmed cell death	4.6	9.5e-08		G1/S transition of mitotic cell cycle	13.6	0.01
neuron differentiation	3.6	0.0085		negative regulation of cell death	4.6	9.9e-08		regulation of protein ubiquitination	9.1	0.01
neuron projection development	4.7	0.0084		regulation of phosphorylation	4	1.4e-07		positive regulation of biosynthetic process	3.1	0.011
response to peptide hormone stimulus	6.2	0.0087		positive regulation of developmental process	5.2	1.5e-07		positive regulation of catalytic activity	3.5	0.011
female pregnancy	7.6	0.0089		negative regulation of macromolecule metabolic process	3.2	2e-07		programmed cell death	3.2	0.012
regulation of apoptosis	2.7	0.0092		regulation of mitotic cell cycle	7.3	2.1e-07		positive regulation of transcription from RNA polymerase II promoter	4.1	0.013
positive regulation of molecular function	3.1	0.0096		negative regulation of macromolecule biosynthetic process	3.7	2.1e-07		regulation of transcription	1.8	0.013
negative regulation of macromolecule metabolic process	2.8	0.0097		negative regulation of cellular biosynthetic process	3.6	3.5e-07		response to DNA damage stimulus	4.1	0.013
regulation of programmed cell death	2.7	0.0098		negative regulation of transcription from RNA polymerase II promoter	5.2	3.9e-07		regulation of transcription, DNA-dependent	2.1	0.014
regulation of cell death	2.6	0.01		negative regulation of biosynthetic process	3.5	5.4e-07		positive regulation of ubiquitin-protein ligase activity during mitotic cell cycle	11.2	0.018
homeostatic process	2.7	0.012		response to insulin stimulus	9	7.6e-07		positive regulation of transcription, DNA-dependent	3.5	0.019
positive regulation of developmental process	4.3	0.013		phosphorylation	2.9	1.5e-06		positive regulation of ubiquitin-protein ligase activity	10.9	0.02
regulation of growth	3.9	0.013		transcription, DNA-dependent	4.7	1.6e-06		positive regulation of RNA metabolic process	3.5	0.019
regulation of cell division	12.7	0.015		transcription from RNA polymerase II promoter	5.3	1.7e-06		induction of apoptosis	4.3	0.019
positive regulation of cell differentiation	4.7	0.015		regulation of protein modification process	4.7	1.8e-06		induction of programmed cell death	4.3	0.019
response to corticosteroid stimulus	8.5	0.017		RNA biosynthetic process	4.7	1.9e-06		regulation of ubiquitin-protein ligase activity during mitotic cell cycle	10.7	0.019
cell morphogenesis	3.7	0.018		cellular response to hormone stimulus	7.3	2.1e-06		chromosome organization	3.4	0.019
negative regulation of cellular biosynthetic process	3	0.017		regulation of transferase activity	4.1	3.3e-06		positive regulation of ligase activity	10.4	0.021
regulation of cytokine production	5.3	0.018		negative regulation of signal transduction	5.3	4.2e-06		positive regulation of protein modification process	5.7	0.022
negative regulation of biosynthetic process	2.9	0.02		transmembrane receptor protein tyrosine kinase signaling pathway	5.2	5e-06		regulation of ubiquitin-protein ligase activity	9.7	0.026
negative regulation of gene expression	3.1	0.021		positive regulation of cell motion	8.5	5.1e-06		apoptosis	3	0.027
cell morphogenesis involved in differentiation	4.4	0.021		cell cycle process	3.3	5.1e-06		negative regulation of nucleobase, nucleoside, nucleotide and nucleic acid metabolic process	3.3	0.027
response to abiotic stimulus	3.6	0.021		cellular macromolecule catabolic process	3	5.2e-06		regulation of protein kinase activity	4	0.027
positive regulation of specific transcription from RNA polymerase II promoter	10.5	0.027		regulation of kinase activity	4.1	6.9e-06		regulation of ligase activity	9.4	0.028
negative regulation of response to stimulus	7.2	0.03		macromolecule catabolic process	2.8	7.6e-06		negative regulation of nitrogen compound metabolic process	3.2	0.028
response to wounding	2.9	0.03		peptidyl-tyrosine phosphorylation	13.5	7.9e-06		negative regulation of apoptosis	3.9	0.03
negative regulation of transcription	3.1	0.03		peptidyl-tyrosine modification	12.9	1.1e-05		nucleosome assembly	9	0.03
inflammatory response	3.7	0.03		nucleocytoplasmic transport	6.2	1.2e-05		regulation of kinase activity	3.8	0.031
positive regulation of cell communication	3.6	0.032		phosphate metabolic process	2.6	1.2e-05		response to oxygen levels	6.5	0.031
cellular component morphogenesis	3.3	0.033		phosphorus metabolic process	2.6	1.2e-05		negative regulation of programmed cell death	3.8	0.031
chordate embryonic development	3.6	0.033		nuclear transport	6.1	1.3e-05		cell death	2.7	0.031
cell morphogenesis involved in neuron differentiation	4.6	0.033		cellular response to insulin stimulus	10.2	1.5e-05		negative regulation of cell death	3.8	0.031
negative regulation of molecular function	3.6	0.034		regulation of gene-specific transcription	6.7	1.5e-05		negative regulation of cell proliferation	3.8	0.031
embryonic development ending in birth or egg hatching	3.6	0.034		positive regulation of cell proliferation	3.7	1.5e-05		death	2.7	0.031
trabecula formation	44.9	0.034		cell cycle phase	3.7	1.5e-05		chromatin assembly	8.7	0.031
blood vessel morphogenesis	4.5	0.034		negative regulation of cell communication	4.7	1.6e-05		mitotic cell cycle checkpoint	14.1	0.034
negative regulation of macromolecule biosynthetic process	2.8	0.034		androgen receptor signaling pathway	15.3	1.8e-05		regulation of transferase activity	3.7	0.035
neuron projection morphogenesis	4.5	0.035		regulation of cell cycle process	7.3	2e-05		protein-DNA complex assembly	8.4	0.035
regulation of cell proliferation	2.4	0.037		regulation of cell motion	5.4	2e-05		negative regulation of transcription	3.3	0.035
regulation of MAPKKK cascade	6.6	0.037		positive regulation of apoptosis	3.5	2.7e-05		rRNA processing	8.3	0.036
tube development	4.4	0.04		hemopoietic or lymphoid organ development	4.5	2.9e-05		negative regulation of cell growth	8.3	0.036
positive regulation of glycogen biosynthetic process	35.9	0.049		negative regulation of cell proliferation	3.8	2.9e-05		negative regulation of phosphorylation	13.5	0.036
				positive regulation of programmed cell death	3.5	2.9e-05		regulation of mitotic cell cycle	6	0.036
				JAK-STAT cascade	14.2	3e-05		regulation of histone modification	35.1	0.036
				positive regulation of cell death	3.5	3.1e-05		retinoic acid receptor signaling pathway	35.1	0.036
				phosphoinositide 3-kinase cascade	49.3	3.4e-05		G2/M transition DNA damage checkpoint	35.1	0.036
				hemopoiesis	4.7	3.9e-05		nucleosome organization	8.2	0.035
				anti-apoptosis	5	4e-05		chromatin organization	3.6	0.035
				multicellular organism reproduction	3.3	4.8e-05		regulation of phosphorylation	3.3	0.036
				reproductive process in a multicellular organism	3.3	4.8e-05		rRNA metabolic process	7.9	0.038
				regulation of growth	3.8	4.9e-05		negative regulation of phosphate metabolic process	12.7	0.04
				cell cycle	2.7	5e-05		negative regulation of phosphorus metabolic process	12.7	0.04
				interphase of mitotic cell cycle	7.4	5.1e-05		macromolecular complex assembly	2.7	0.041
				immune system development	4.3	5.4e-05		protein modification by small protein conjugation or removal	5.7	0.041
				regulation of protein kinase activity	3.8	5.6e-05		negative regulation of cell size	7.7	0.041
				peptidyl-serine phosphorylation	16.7	6.4e-05		regulation of phosphorus metabolic process	3.1	0.044
				interphase	7.2	6.4e-05		regulation of phosphate metabolic process	3.1	0.044
				positive regulation of protein modification process	5.2	6.6e-05		G2/M transition checkpoint	28.5	0.048
				protein amino acid autophosphorylation	8.1	7.5e-05		regulation of cell proliferation	2.5	0.049
				protein import into nucleus	8	8.2e-05		ubiquitin-dependent protein catabolic process	4.4	0.049
				response to steroid hormone stimulus	5	8.6e-05
				nuclear import	7.8	9.8e-05
				regulation of lipid metabolic process	6.8	9.9e-05
				positive regulation of cell migration	7.8	0.00011
				reproductive developmental process	4.2	0.00012
				regulation of specific transcription from RNA polymerase II promoter	7.3	0.00016
				protein localization in nucleus	7.3	0.00016
				protein catabolic process	2.8	0.0002
				homeostatic process	2.6	0.0002
				regulation of cyclin-dependent protein kinase activity	10.2	0.00022
				positive regulation of locomotion	7	0.00022
				regulation of cytokine production	5	0.00023
				negative regulation of mitotic cell cycle	18.8	0.00024
				negative regulation of cell size	7	0.00024
				protein targeting	4.5	0.00026
				G1/S transition of mitotic cell cycle	9.9	0.00027
				regulation of protein kinase cascade	4.2	0.00027
				regulation of organelle organization	4.5	0.00028
				gamete generation	3.3	0.00029
				response to cytokine stimulus	7.9	0.00031
				proteolysis involved in cellular protein catabolic process	2.8	0.00031
				peptidyl-serine modification	12.4	0.00032
				cellular protein catabolic process	2.7	0.00033
				protein modification by small protein conjugation or removal	5.2	0.00034
				regulation of cell growth	4.6	0.00041
				negative regulation of cell cycle process	16.6	0.00042
				intracellular transport	2.6	0.00042
				mitotic cell cycle	3.4	0.00043
				negative regulation of growth	6.3	0.00048
				positive regulation of kinase activity	4.2	0.00049
				regulation of cell migration	4.9	0.00054
				positive regulation of gene-specific transcription	7.1	0.00056
				sexual reproduction	3	0.00056
				positive regulation of molecular function	2.7	0.0006
				regulation of protein amino acid phosphorylation	4.8	0.00065
				regulation of cell size	4.4	0.00069
				positive regulation of transferase activity	4	0.00069
				cell cycle checkpoint	6.8	0.00075
				protein localization in organelle	5.2	0.00076
				regulation of peptidyl-tyrosine phosphorylation	8.1	0.0008
				negative regulation of cell growth	6.8	0.0008
				protein ubiquitination	5.8	0.00082
				cell proliferation	3	0.00089
				DNA damage checkpoint	10.1	0.0009
				negative regulation of gene-specific transcription	10.1	0.0009
				positive regulation of cellular component organization	4.6	0.00091
				response to drug	4.2	0.001
				microtubule-based process	3.8	0.0011
				positive regulation of cell communication	3.4	0.0012
				response to abiotic stimulus	3.2	0.0012
				cellular protein localization	3	0.0013
				positive regulation of myeloid cell differentiation	12.5	0.0014
				DNA integrity checkpoint	9.3	0.0014
				cytoskeleton-dependent intracellular transport	9.3	0.0014
				negative regulation of response to stimulus	6.2	0.0014
				regulation of locomotion	4.3	0.0014
				cellular macromolecule localization	3	0.0014
				fat cell differentiation	9.1	0.0015
				protein import into nucleus, translocation	12.2	0.0016
				induction of apoptosis by intracellular signals	8.9	0.0016
				transmembrane receptor protein serine/threonine kinase signaling pathway	6	0.0016
				leukocyte differentiation	5.3	0.0016
				protein import	5.3	0.0016
				protein modification by small protein conjugation	5.2	0.0016
				protein complex assembly	2.7	0.0017
				protein complex biogenesis	2.7	0.0017
				regulation of insulin receptor signaling pathway	18.2	0.0018
				regulation of nuclear division	8.6	0.0019
				regulation of mitosis	8.6	0.0019
				DNA damage response, signal transduction	6.9	0.0019
				response to radiation	4.1	0.0019
				regulation of cellular component size	3.6	0.0019
				growth hormone receptor signaling pathway	34.5	0.002
				positive regulation of specific transcription from RNA polymerase II promoter	8.5	0.002
				regulation of cell adhesion	5	0.002
				positive regulation of response to stimulus	3.8	0.002
				regulation of protein localization	5	0.0021
				insulin receptor signaling pathway	11.2	0.0022
				positive regulation of catalytic activity	2.7	0.0023
				cellular response to stress	2.6	0.0024
				insulin-like growth factor receptor signaling pathway	30.7	0.0027
				response to growth hormone stimulus	30.7	0.0027
				regulation of cell activation	4.3	0.0027
				induction of apoptosis	3.2	0.0027
				induction of programmed cell death	3.2	0.0027
				chromosome organization	2.7	0.0027
				modification-dependent protein catabolic process	2.5	0.0028
				modification-dependent macromolecule catabolic process	2.5	0.0028
				positive regulation of glucose transport	15.7	0.0029
				positive regulation of glucose import	15.7	0.0029
				microtubule cytoskeleton organization	4.7	0.0032
				negative regulation of specific transcription from RNA polymerase II promoter	10.1	0.0033
				female gamete generation	7.4	0.0038
				response to DNA damage stimulus	3	0.0038
				ubiquitin cycle	14.4	0.004
				regulation of DNA binding	5.1	0.004
				regulation of establishment of protein localization	5.1	0.004
				positive regulation of signal transduction	3.3	0.004
				regulation of binding	4.5	0.0041
				myeloid cell differentiation	5.9	0.0043
				positive regulation of protein kinase activity	3.7	0.0043
				positive regulation of proteolysis	13.8	0.0046
				regulation of myeloid cell differentiation	6.9	0.0055
				cell motion	2.6	0.0056
				regulation of epithelial cell proliferation	6.8	0.0059
				positive regulation of phosphoinositide 3-kinase cascade	23	0.0062
				cytoskeleton organization	2.7	0.0062
				macromolecular complex subunit organization	2.2	0.0062
				response to UV-A	69	0.0064
				neuron differentiation	2.7	0.0064
				macromolecular complex assembly	2.3	0.0064
				chromatin modification	3.3	0.0065
				lymphocyte homeostasis	12.3	0.0067
				regulation of leukocyte activation	4.2	0.0069
				positive regulation of immune system process	3.5	0.0069
				regulation of phosphoinositide 3-kinase cascade	21.2	0.0076
				microtubule-based transport	11.9	0.0076
				gland development	4.6	0.0076
				regulation of inflammatory response	6.4	0.0079
				positive regulation of inflammatory response	11.5	0.0085
				regulation of ossification	6.2	0.0089
				posttranscriptional regulation of gene expression	3.6	0.0096
				intracellular protein transport	2.8	0.01
				DNA metabolic process	2.5	0.01
				negative regulation of insulin receptor signaling pathway	18.4	0.011
				response to calcium ion	7.5	0.011
				chromatin organization	2.7	0.011
				JAK-STAT cascade involved in growth hormone signaling pathway	51.8	0.012
				regulation of glucose import	10.5	0.012
				DNA damage response, signal transduction resulting in induction of apoptosis	10.5	0.012
				regulation of lymphocyte proliferation	5.8	0.012
				regulation of glucose transport	10.2	0.013
				regulation of cellular ketone metabolic process	7.3	0.013
				regulation of leukocyte proliferation	5.8	0.013
				regulation of mononuclear cell proliferation	5.8	0.013
				regulation of T cell activation	4.7	0.014
				response to UV	7	0.015
				negative regulation of protein kinase cascade	9.6	0.016
				leukocyte homeostasis	9.6	0.016
				placenta development	6.9	0.016
				response to ionizing radiation	6.9	0.016
				cell surface receptor linked signal transduction	1.6	0.016
				regulation of neuron apoptosis	5.4	0.017
				regulation of protein complex assembly	5.4	0.017
				regulation of erythrocyte differentiation	15.3	0.018
				positive regulation of myeloid leukocyte differentiation	15.3	0.018
				regulation of T cell proliferation	6.7	0.018
				regulation of anti-apoptosis	9.1	0.019
				mammary gland development	6.6	0.019
				gliogenesis	6.4	0.022
				cell projection organization	2.6	0.023
				response to progesterone stimulus	13.8	0.024
				ovulation cycle	6.2	0.024
				positive regulation of phosphorylation	5	0.024
				positive regulation of multicellular organismal process	3.1	0.025
				M phase	2.7	0.025
				positive regulation of fat cell differentiation	34.5	0.026
				transcription initiation from RNA polymerase II promoter	6.1	0.026
				regulation of survival gene product expression	13.1	0.027
				regulation of carbohydrate biosynthetic process	13.1	0.027
				regulation of acute inflammatory response	13.1	0.027
				homeostasis of number of cells	4.8	0.027
				positive regulation of phosphorus metabolic process	4.8	0.027
				positive regulation of phosphate metabolic process	4.8	0.027
				chordate embryonic development	2.7	0.027
				programmed cell death	2.1	0.027
				mRNA catabolic process	8	0.028
				mitotic cell cycle checkpoint	8	0.028
				regulation of osteoblast differentiation	8	0.028
				negative regulation of cell adhesion	8	0.028
				cytokine-mediated signaling pathway	5.9	0.028
				developmental maturation	4.8	0.028
				embryonic development ending in birth or egg hatching	2.7	0.028
				BMP signaling pathway	7.8	0.03
				regulation of mitotic metaphase/anaphase transition	12.5	0.031
				regulation of transcription factor activity	4.7	0.031
				lymphocyte differentiation	4.7	0.031
				cell cycle arrest	4.7	0.031
				response to light stimulus	4	0.031
				spindle organization	7.7	0.032
				regulation of lipid biosynthetic process	7.7	0.032
				positive regulation of defense response	5.7	0.032
				positive regulation of proteasomal ubiquitin-dependent protein catabolic process	29.6	0.033
				response to estrogen stimulus	4.6	0.033
				positive regulation of lipid metabolic process	7.5	0.034
				regulation of cellular component biogenesis	3.9	0.036
				negative regulation of cellular component organization	3.9	0.036
				negative regulation of phosphate metabolic process	7.2	0.039
				negative regulation of phosphorus metabolic process	7.2	0.039
				localization of cell	2.7	0.039
				cell motility	2.7	0.039
				positive regulation of cyclin-dependent protein kinase activity	25.9	0.042
				negative regulation of epithelial cell proliferation	11	0.042
				positive regulation of catabolic process	7	0.042
				regulation of fatty acid metabolic process	7	0.042
				positive regulation of cell activation	4.4	0.042
				regulation of lymphocyte activation	3.7	0.043
				microtubule-based movement	4.3	0.045
				DNA damage response, signal transduction by p53 class mediator	10.6	0.046
				negative regulation of DNA binding	6.8	0.047
				regulation of T cell differentiation	6.8	0.047
				regulation of protein transport	4.2	0.047
				DNA replication	3.3	0.048

## Sheet: WTvsKO_T5
GO analysis results (adjusted P<0.05) for the different protein networks at T5
CD4 T CELLS				CD8 T CELLS
Term (Biological pathway)	Fold enrichment	Benjamini		Term (Biological pathway)	Fold enrichment	Benjamini
regulation of transcription from RNA polymerase II promoter	12.4	0.0077		positive regulation of transcription from RNA polymerase II promoter	8.9	0.00061
positive regulation of transcription from RNA polymerase II promoter	20.3	0.0064		regulation of transcription from RNA polymerase II promoter	5.4	0.0016
positive regulation of transcription, DNA-dependent	15.8	0.011		positive regulation of transcription, DNA-dependent	6.9	0.0016
positive regulation of RNA metabolic process	15.6	0.0088		positive regulation of RNA metabolic process	6.9	0.0013
positive regulation of transcription	13.3	0.013		translational elongation	19.6	0.0013
positive regulation of gene expression	12.9	0.012		transmembrane receptor protein serine/threonine kinase signaling pathway	19.2	0.0012
positive regulation of nucleobase, nucleoside, nucleotide and nucleic acid metabolic process	12	0.014		positive regulation of transcription	5.9	0.0026
positive regulation of nitrogen compound metabolic process	11.7	0.014		positive regulation of gene expression	5.7	0.0029
positive regulation of macromolecule biosynthetic process	11.5	0.013		positive regulation of nucleobase, nucleoside, nucleotide and nucleic acid metabolic process	5.3	0.0045
positive regulation of cellular biosynthetic process	11	0.014		positive regulation of nitrogen compound metabolic process	5.1	0.0051
positive regulation of biosynthetic process	10.8	0.013		positive regulation of macromolecule biosynthetic process	5	0.0053
response to mechanical stimulus	80.5	0.014		positive regulation of cellular biosynthetic process	4.8	0.0068
learning	75.2	0.015		positive regulation of biosynthetic process	4.7	0.0071
positive regulation of macromolecule metabolic process	8.8	0.023		regulation of specific transcription from RNA polymerase II promoter	17.6	0.007
regulation of transcription	4	0.023		enzyme linked receptor protein signaling pathway	6.8	0.018
regulation of transcription, DNA-dependent	5.1	0.034		regulation of gene-specific transcription	12.3	0.024
regulation of RNA metabolic process	5	0.035		positive regulation of macromolecule metabolic process	3.9	0.025
learning or memory	40.6	0.035		transforming growth factor beta receptor signaling pathway	22	0.024
				cellular response to stress	4.7	0.037
				regulation of transcription, DNA-dependent	2.6	0.037
				regulation of RNA metabolic process	2.5	0.043

## Sheet: WTvKO_T15
GO analysis results (adjusted P<0.05) for the different protein networks at T15
CD4 T CELLS (NETWORK A)				CD4 T CELLS (NETWORK B)				CD8 T CELLS (NETWORK A)				CD8 T CELLS (NETWORK B)
Term (Biological pathway)	Fold enrichment	Benjamini		Term (Biological pathway)	Fold enrichment	Benjamini		Term (Biological pathway)	Fold enrichment	Benjamini		Term (Biological pathway)	Fold enrichment	Benjamini
defense response	11	0.00079		intracellular signaling cascade	3.9	5e-12		positive regulation of macromolecule metabolic process	4.3	4.1e-18		cell cycle phase	13.7	2.1e-08
defense response to bacterium	37.7	0.0012		protein amino acid phosphorylation	5.5	5.2e-12		regulation of cell cycle	7.3	2.5e-18		cell cycle process	10	3.7e-07
phagocytosis	70.5	0.0027		protein kinase cascade	7.4	4.8e-11		positive regulation of nitrogen compound metabolic process	4.9	5.8e-18		M phase	14.6	2.8e-07
response to bacterium	21.9	0.0053		peptidyl-tyrosine phosphorylation	29.9	6.1e-11		positive regulation of nucleobase, nucleoside, nucleotide and nucleic acid metabolic process	4.9	4.7e-17		regulation of cell cycle	14.5	2.2e-07
defense response to Gram-positive bacterium	126.8	0.019		peptidyl-tyrosine modification	28.7	8.1e-11		positive regulation of gene expression	4.8	3.4e-15		cell cycle	7.9	4.3e-07
				phosphorylation	4.6	2.3e-10		regulation of apoptosis	4	5.6e-15		response to radiation	19.6	1e-06
				enzyme linked receptor protein signaling pathway	7.4	3.6e-10		positive regulation of transcription	4.8	5e-15		cell cycle checkpoint	33.6	4e-06
				response to wounding	5.6	6.4e-10		positive regulation of cellular biosynthetic process	4.3	5.6e-15		response to DNA damage stimulus	11.7	6.1e-06
				regulation of programmed cell death	4.2	7.3e-09		regulation of programmed cell death	4	5.6e-15		response to abiotic stimulus	10.7	7.3e-05
				regulation of cell death	4.2	7.2e-09		regulation of cell death	4	5.9e-15		M phase of meiotic cell cycle	26.7	0.00015
				response to hormone stimulus	6.6	7.3e-09		positive regulation of biosynthetic process	4.3	7.1e-15		meiosis	26.7	0.00015
				transmembrane receptor protein tyrosine kinase signaling pathway	8.7	1.3e-08		positive regulation of macromolecule biosynthetic process	4.3	1.2e-13		cellular response to stress	7.7	0.00015
				cell motion	5.6	1.4e-08		positive regulation of RNA metabolic process	4.9	7.5e-13		meiotic cell cycle	26.2	0.00014
				phosphate metabolic process	3.8	1.5e-08		cell cycle	3.7	2.2e-12		cell division	11.8	0.00015
				phosphorus metabolic process	3.8	1.5e-08		positive regulation of transcription, DNA-dependent	4.8	2.9e-12		DNA damage checkpoint	45.5	0.00017
				regulation of apoptosis	4.1	1.8e-08		regulation of mitotic cell cycle	9.1	3.5e-12		apoptosis	7.2	0.00018
				cell migration	7.5	2.5e-08		positive regulation of apoptosis	5	4.4e-12		programmed cell death	7.1	0.00019
				response to endogenous stimulus	5.9	2.7e-08		positive regulation of programmed cell death	5	5.1e-12		DNA integrity checkpoint	42	0.0002
				inflammatory response	6.7	3.6e-08		positive regulation of cell death	4.9	5.5e-12		negative regulation of apoptosis	9.9	0.00036
				programmed cell death	4.7	3.5e-08		cell cycle process	4.3	1.3e-11		negative regulation of programmed cell death	9.7	0.00038
				response to organic substance	4.3	3.4e-08		positive regulation of transcription from RNA polymerase II promoter	5.3	1.5e-11		negative regulation of cell death	9.7	0.00036
				cell motility	6.7	1e-07		regulation of transcription from RNA polymerase II promoter	3.7	6.3e-11		response to light stimulus	19	0.00039
				localization of cell	6.7	1e-07		regulation of RNA metabolic process	2.4	5.2e-10		mitotic cell cycle	9.4	0.0004
				apoptosis	4.6	1.3e-07		regulation of transcription, DNA-dependent	2.4	5.5e-10		cell death	6.1	0.0005
				cell death	4.1	1.5e-07		induction of apoptosis	5.1	3.4e-09		death	6	0.0005
				death	4.1	1.6e-07		induction of programmed cell death	5.1	3.5e-09		DNA damage response, signal transduction	27.3	0.00075
				regulation of protein amino acid phosphorylation	9.3	2.3e-07		apoptosis	3.7	6.2e-09		DNA repair	10.8	0.00083
				cell surface receptor linked signal transduction	2.6	3e-07		programmed cell death	3.6	8.9e-09		regulation of apoptosis	5.4	0.001
				defense response	4.3	8.3e-07		cell cycle checkpoint	10.4	1e-08		regulation of programmed cell death	5.4	0.0011
				hemopoiesis	7.3	1e-06		response to DNA damage stimulus	4.6	1.4e-08		regulation of cell death	5.4	0.0011
				positive regulation of cell proliferation	5.3	1e-06		negative regulation of apoptosis	4.6	2.3e-08		mitosis	11.9	0.0025
				regulation of phosphorylation	4.9	1.1e-06		negative regulation of programmed cell death	4.6	3e-08		nuclear division	11.9	0.0025
				leukocyte activation	7.1	1.3e-06		negative regulation of cell death	4.6	3.1e-08		M phase of mitotic cell cycle	11.7	0.0027
				cell activation	6.4	1.5e-06		regulation of cell proliferation	3.1	3.1e-08		organelle fission	11.4	0.0029
				regulation of phosphate metabolic process	4.7	1.8e-06		cell death	3.3	3.5e-08		response to UV	29.6	0.0061
				regulation of phosphorus metabolic process	4.7	1.8e-06		death	3.2	4.1e-08		DNA metabolic process	6	0.015
				JAK-STAT cascade	23.5	2e-06		cellular response to stress	3.6	7.2e-08		anti-apoptosis	10.6	0.02
				regulation of cell proliferation	3.6	2.7e-06		transcription, DNA-dependent	5	7.1e-08		positive regulation of apoptosis	6.1	0.043
				hemopoietic or lymphoid organ development	6.6	2.7e-06		RNA biosynthetic process	4.9	8.9e-08		positive regulation of programmed cell death	6	0.044
				positive regulation of macromolecule metabolic process	3.5	3e-06		regulation of transcription	1.9	9.2e-08		positive regulation of cell death	6	0.043
				response to peptide hormone stimulus	8.9	4.4e-06		cell cycle phase	4.1	9.5e-08
				immune system development	6.2	5.3e-06		response to organic substance	3.2	1.2e-07
				regulation of response to external stimulus	8.7	5.8e-06		positive regulation of developmental process	5	1.4e-07
				positive regulation of molecular function	4.1	6e-06		positive regulation of cell differentiation	5.5	1.8e-07
				lymphocyte activation	7.5	6.5e-06		mitotic cell cycle	4.3	2e-07
				cellular response to hormone stimulus	9.5	9.6e-06		intracellular signaling cascade	2.5	2.3e-07
				regulation of protein modification process	5.8	1.1e-05		regulation of protein modification process	4.7	3.8e-07
				regulation of protein kinase activity	5.3	1.2e-05		transcription from RNA polymerase II promoter	5.1	1.4e-06
				regulation of cell activation	7.9	1.3e-05		cell division	4.5	1.9e-06
				regulation of kinase activity	5.1	1.7e-05		DNA damage response, signal transduction	9.5	2e-06
				positive regulation of catalytic activity	4.2	1.9e-05		DNA damage checkpoint	13.2	2.1e-06
				positive regulation of protein kinase activity	6.7	1.9e-05		regulation of growth	4.1	4.2e-06
				behavior	4.4	2.1e-05		DNA integrity checkpoint	12.2	4.3e-06
				regulation of cellular protein metabolic process	4.4	2.4e-05		enzyme linked receptor protein signaling pathway	4.1	4.3e-06
				regulation of transferase activity	4.9	2.6e-05		regulation of cellular protein metabolic process	3.5	4.7e-06
				positive regulation of kinase activity	6.5	2.6e-05		transcription	1.9	5.3e-06
				regulation of leukocyte mediated immunity	15	3.1e-05		regulation of gene-specific transcription	6.6	7.2e-06
				positive regulation of transferase activity	6.2	3.7e-05		protein amino acid phosphorylation	2.9	7.4e-06
				regulation of leukocyte activation	7.6	5.7e-05		regulation of cell cycle process	7.2	8.6e-06
				leukocyte differentiation	8.8	6.4e-05		regulation of specific transcription from RNA polymerase II promoter	8.1	9.2e-06
				JAK-STAT cascade involved in growth hormone signaling pathway	114.6	8.1e-05		negative regulation of cell differentiation	5	1.1e-05
				regulation of immune effector process	10.2	8.1e-05		response to hormone stimulus	3.8	1.2e-05
				regulation of inflammatory response	12.1	0.00013		response to endogenous stimulus	3.6	1.5e-05
				positive regulation of apoptosis	4.3	0.00013		negative regulation of macromolecule metabolic process	2.8	1.6e-05
				positive regulation of programmed cell death	4.2	0.00014		cell cycle arrest	7.4	2.2e-05
				regulation of B cell activation	15.7	0.00014		chromosome organization	3.3	2.3e-05
				positive regulation of cell death	4.2	0.00015		anti-apoptosis	4.9	3e-05
				regulation of lymphocyte activation	7.7	0.00015		phosphorylation	2.6	3.2e-05
				positive regulation of immune system process	5.8	0.00019		M phase	3.8	3.5e-05
				regulation of lymphocyte proliferation	11.1	0.0002		DNA metabolic process	3.1	4.5e-05
				positive regulation of biosynthetic process	3.3	0.00021		positive regulation of molecular function	2.9	5.5e-05
				regulation of leukocyte proliferation	10.9	0.00021		regulation of cell growth	4.9	7.2e-05
				regulation of mononuclear cell proliferation	10.9	0.00021		regulation of phosphate metabolic process	3.1	7.3e-05
				protein amino acid autophosphorylation	10.8	0.00023		regulation of phosphorus metabolic process	3.1	7.3e-05
				response to organic cyclic substance	8.5	0.00026		DNA repair	4	7.6e-05
				regulation of protein kinase cascade	5.5	0.00027		positive regulation of specific transcription from RNA polymerase II promoter	10	8.3e-05
				regulation of multicellular organismal metabolic process	33.7	0.0003		phosphorus metabolic process	2.3	9.7e-05
				positive regulation of macromolecule biosynthetic process	3.3	0.00031		phosphate metabolic process	2.3	9.7e-05
				cell-cell signaling	3.4	0.00038		response to cytokine stimulus	8	0.00011
				regulation of T cell proliferation	12.9	0.00038		negative regulation of cell cycle	7.8	0.00014
				negative regulation of cell differentiation	5.8	0.00043		interphase of mitotic cell cycle	6.8	0.00014
				positive regulation of cellular biosynthetic process	3.2	0.00055		interphase	6.6	0.00018
				positive regulation of transport	5.7	0.00055		negative regulation of nitrogen compound metabolic process	2.9	0.0002
				regulation of cell adhesion	7.5	0.00057		regulation of organelle organization	4.4	0.00023
				positive regulation of MAP kinase activity	9	0.00066		positive regulation of gene-specific transcription	7.3	0.00024
				cellular calcium ion homeostasis	6.3	0.00067		negative regulation of growth	6.3	0.00024
				regulation of MAP kinase activity	7.3	0.00068		negative regulation of phosphate metabolic process	10.5	0.00024
				MAPKKK cascade	6.2	0.00068		negative regulation of phosphorus metabolic process	10.5	0.00024
				cytokine-mediated signaling pathway	11.5	0.00068		regulation of lipid metabolic process	6.2	0.00027
				growth hormone receptor signaling pathway	57.3	0.00075		response to steroid hormone stimulus	4.6	0.00028
				calcium ion homeostasis	6.1	0.00078		regulation of neuron apoptosis	7	0.00029
				positive regulation of nitrogen compound metabolic process	3.2	0.0008		regulation of myeloid cell differentiation	8.1	0.00033
				positive regulation of response to stimulus	5.3	0.00079		negative regulation of cell growth	6.9	0.00034
				response to steroid hormone stimulus	6	0.00089		regulation of phosphorylation	3	0.00036
				positive regulation of cell activation	8.3	0.001		response to radiation	4.4	0.0004
				positive regulation of multicellular organismal process	5.2	0.001		positive regulation of cellular protein metabolic process	4.1	0.00046
				cell morphogenesis involved in differentiation	5.2	0.001		negative regulation of nucleobase, nucleoside, nucleotide and nucleic acid metabolic process	2.8	0.00045
				cellular metal ion homeostasis	5.8	0.001		positive regulation of neuron apoptosis	17.2	0.00045
				response to growth hormone stimulus	51	0.001		regulation of cyclin-dependent protein kinase activity	9.4	0.00047
				cell morphogenesis	4.2	0.0012		regulation of cell size	4.3	0.00052
				positive regulation of transcription, DNA-dependent	3.6	0.0012		negative regulation of cell size	6.4	0.00057
				regulation of secretion	5.7	0.0012		negative regulation of cellular biosynthetic process	2.7	0.00058
				negative regulation of programmed cell death	4.2	0.0012		regulation of nuclear division	9	0.00058
				negative regulation of cell death	4.1	0.0012		regulation of mitosis	9	0.00058
				regulation of T cell activation	7.8	0.0013		response to insulin stimulus	6.3	0.0006
				positive regulation of RNA metabolic process	3.6	0.0013		regulation of protein ubiquitination	6.3	0.0006
				metal ion homeostasis	5.6	0.0013		positive regulation of cell proliferation	3.1	0.00065
				taxis	6.4	0.0013		regulation of binding	5	0.00064
				chemotaxis	6.4	0.0013		positive regulation of protein metabolic process	3.9	0.00065
				positive regulation of transcription from RNA polymerase II promoter	4	0.0016		response to peptide hormone stimulus	4.9	0.00067
				negative regulation of multicellular organismal process	6.3	0.0016		transmembrane receptor protein serine/threonine kinase signaling pathway	6.1	0.00073
				positive regulation of nucleobase, nucleoside, nucleotide and nucleic acid metabolic process	3.1	0.0016		negative regulation of biosynthetic process	2.6	0.00074
				regulation of lymphocyte mediated immunity	12.7	0.0018		response to UV	8.6	0.00075
				cell adhesion	2.9	0.0018		negative regulation of transcription	2.9	0.00078
				biological adhesion	2.9	0.0018		positive regulation of protein modification process	4.4	0.00081
				T cell activation	7.3	0.0019		negative regulation of protein metabolic process	4.4	0.00081
				positive regulation of protein amino acid phosphorylation	9	0.002		response to ionizing radiation	8.4	0.00082
				response to extracellular stimulus	5.2	0.002		nuclear division	4	0.0009
				positive regulation of inflammatory response	19.1	0.002		mitosis	4	0.0009
				locomotory behavior	4.6	0.0022		negative regulation of gene expression	2.8	0.00092
				positive regulation of mitotic cell cycle	38.2	0.0021		macromolecular complex assembly	2.5	0.00093
				regulation of collagen metabolic process	38.2	0.0021		homeostatic process	2.4	0.00097
				regulation of cell morphogenesis	7	0.0023		macromolecular complex subunit organization	2.4	0.00099
				positive regulation of gene expression	3.2	0.0023		negative regulation of macromolecule biosynthetic process	2.7	0.00099
				positive regulation of developmental process	4.5	0.0023		mitotic cell cycle checkpoint	10.3	0.00099
				myeloid cell differentiation	8.6	0.0024		M phase of mitotic cell cycle	4	0.001
				cellular di-, tri-valent inorganic cation homeostasis	5.1	0.0024		negative regulation of cell proliferation	3.2	0.0011
				cellular component morphogenesis	3.8	0.0026		organelle fission	3.9	0.0013
				regulation of cytokine production	5.7	0.0027		negative regulation of phosphorylation	9.8	0.0012
				positive regulation of B cell activation	17.4	0.0027		response to abiotic stimulus	3.1	0.0013
				positive regulation of phosphorylation	8.3	0.0029		regulation of protein amino acid phosphorylation	4.4	0.0016
				positive regulation of lymphocyte activation	8.3	0.0029		response to inorganic substance	4	0.0017
				positive regulation of cell motion	8.2	0.003		regulation of cell development	4	0.0017
				mammary gland development	10.9	0.0031		negative regulation of protein modification process	5.3	0.0019
				response to nutrient	6.6	0.0031		immune system development	3.4	0.0021
				response to ethanol	10.7	0.0033		regulation of DNA binding	5.2	0.0021
				positive regulation of response to external stimulus	10.7	0.0033		negative regulation of cellular protein metabolic process	4.2	0.0022
				positive regulation of phosphorus metabolic process	8	0.0033		DNA damage response, signal transduction resulting in induction of apoptosis	11.5	0.0026
				positive regulation of phosphate metabolic process	8	0.0033		regulation of erythrocyte differentiation	17.6	0.0026
				response to insulin stimulus	8	0.0033		negative regulation of transcription, DNA-dependent	3	0.0027
				di-, tri-valent inorganic cation homeostasis	4.8	0.0033		cell morphogenesis	3	0.0027
				positive regulation of signal transduction	4.3	0.0034		nucleocytoplasmic transport	4.5	0.003
				negative regulation of apoptosis	3.9	0.0035		cellular component morphogenesis	2.9	0.003
				lymphocyte differentiation	7.8	0.0037		induction of apoptosis by intracellular signals	8.2	0.0032
				regulation of cell motion	5.3	0.0038		inflammatory response	3.1	0.0032
				positive regulation of leukocyte activation	7.6	0.0043		neuron differentiation	2.7	0.0032
				regulation of B cell differentiation	28.7	0.0045		negative regulation of signal transduction	3.7	0.0032
				response to abiotic stimulus	3.7	0.0047		negative regulation of RNA metabolic process	3	0.0032
				cellular cation homeostasis	4.5	0.0048		nuclear transport	4.4	0.0031
				positive regulation of transcription	3	0.0048		DNA ligation	31.6	0.0032
				positive regulation of secretion	7.4	0.0048		positive regulation of catalytic activity	2.6	0.0033
				neuron projection development	4.5	0.005		regulation of cellular response to stress	5.5	0.0034
				acute-phase response	14.3	0.005		protein modification by small protein conjugation or removal	4.3	0.0034
				cell proliferation	3.4	0.0051		negative regulation of molecular function	3	0.004
				protein complex biogenesis	3.2	0.0054		response to wounding	2.5	0.0041
				protein complex assembly	3.2	0.0054		G1 phase	15.1	0.0043
				induction of apoptosis	3.9	0.0059		negative regulation of BMP signaling pathway	15.1	0.0043
				regulation of homeostatic process	7	0.0059		steroid hormone receptor signaling pathway	7.6	0.0043
				immune response-regulating cell surface receptor signaling pathway	13.6	0.0059		chromatin organization	2.8	0.0048
				induction of programmed cell death	3.9	0.0059		positive regulation of protein ubiquitination	6	0.0052
				regulation of erythrocyte differentiation	25.5	0.0059		regulation of cellular component size	3.3	0.0053
				negative regulation of cell adhesion	13.3	0.0063		response to oxygen levels	4.5	0.0056
				mononuclear cell proliferation	13	0.0068		protein complex assembly	2.5	0.0057
				leukocyte proliferation	13	0.0068		protein complex biogenesis	2.5	0.0057
				positive regulation of cell communication	3.8	0.0069		regulation of peptidase activity	5.9	0.0058
				response to drug	4.8	0.007		negative regulation of cellular component organization	4.5	0.0058
				response to cytokine stimulus	8.7	0.0073		regulation of DNA metabolic process	5	0.0061
				positive regulation of protein kinase cascade	5.5	0.0074		cellular macromolecule catabolic process	2.2	0.0065
				response to mineralocorticoid stimulus	22.9	0.0077		cell morphogenesis involved in differentiation	3.4	0.0068
				regulation of smooth muscle cell proliferation	12.5	0.0078		microtubule cytoskeleton organization	4.3	0.0073
				homeostatic process	2.6	0.0086		regulation of kinase activity	2.8	0.0074
				negative regulation of erythrocyte differentiation	68.8	0.0086		cell proliferation	2.6	0.0074
				positive regulation of cell differentiation	4.5	0.0098		regulation of osteoblast differentiation	8.8	0.0074
				cation homeostasis	4	0.0097		negative regulation of cell communication	3.3	0.0076
				response to corticosteroid stimulus	8.1	0.0097		lipopolysaccharide-mediated signaling pathway	23	0.0077
				immune response	2.7	0.01		protein ubiquitination	4.8	0.0077
				regulation of peptidase activity	8	0.01		regulation of protein kinase cascade	3.3	0.0078
				regulation of neuron apoptosis	7.6	0.012		BMP signaling pathway	8.6	0.008
				regulation of gamma-delta T cell differentiation	57.3	0.012		response to drug	3.5	0.0082
				positive regulation of gamma-delta T cell activation	57.3	0.012		microtubule-based process	3.2	0.0088
				regulation of gamma-delta T cell activation	57.3	0.012		cellular response to insulin stimulus	6.5	0.0089
				tyrosine phosphorylation of STAT protein	57.3	0.012		peptidyl-lysine acetylation	63.2	0.0094
				positive regulation of gamma-delta T cell differentiation	57.3	0.012		N-terminal peptidyl-lysine acetylation	63.2	0.0094
				gland development	5.9	0.012		regulation of immature T cell proliferation	63.2	0.0094
				regulation of immunoglobulin mediated immune response	19.1	0.012		positive regulation of cell development	6.4	0.0095
				regulation of B cell mediated immunity	19.1	0.012		base-excision repair	11.7	0.01
				positive regulation of protein metabolic process	4.2	0.014		regulation of transferase activity	2.7	0.01
				positive regulation of lymphocyte proliferation	10.4	0.014		hemopoietic or lymphoid organ development	3.2	0.011
				blood vessel development	4.2	0.014		positive regulation of cell motion	5.2	0.011
				wound healing	4.8	0.015		G2/M transition DNA damage checkpoint	19.5	0.012
				response to mechanical stimulus	10.2	0.015		negative regulation of transcription from RNA polymerase II promoter	3.1	0.013
				positive regulation of mononuclear cell proliferation	10.2	0.015		leukocyte differentiation	4.3	0.013
				positive regulation of leukocyte proliferation	10.2	0.015		regulation of protein kinase activity	2.7	0.014
				immune response-regulating signal transduction	10.2	0.015		protein modification by small protein conjugation	4.3	0.014
				regulation of locomotion	4.8	0.015		response to reactive oxygen species	5.9	0.014
				regulation of cellular localization	4.2	0.015		intracellular receptor-mediated signaling pathway	5.9	0.014
				axonogenesis	4.8	0.015		response to oxidative stress	3.9	0.014
				response to bacterium	4.8	0.015		positive regulation of anti-apoptosis	10.5	0.014
				leukocyte migration	10.1	0.016		regulation of BMP signaling pathway	10.5	0.014
				positive regulation of cell cycle	10.1	0.016		regulation of transcription factor activity	4.9	0.014
				regulation of transcription from RNA polymerase II promoter	2.5	0.016		cellular response to hormone stimulus	4.3	0.014
				vasculature development	4.1	0.016		lymphocyte activation	3.5	0.014
				positive regulation of B cell differentiation	49.1	0.016		regulation of neurogenesis	3.8	0.015
				acute inflammatory response	7	0.016		response to hypoxia	4.2	0.015
				positive regulation of locomotion	7	0.016		proteolysis involved in cellular protein catabolic process	2.2	0.015
				response to nutrient levels	4.7	0.016		macromolecule catabolic process	2	0.015
				positive regulation of immune response	5.5	0.016		positive regulation of response to stimulus	3.2	0.015
				negative regulation of response to stimulus	6.9	0.018		hemopoiesis	3.2	0.015
				leukocyte adhesion	16.4	0.018		regulation of cell morphogenesis involved in differentiation	5.7	0.015
				epidermal growth factor receptor signaling pathway	16.4	0.018		response to lipopolysaccharide	5.7	0.015
				macromolecular complex assembly	2.6	0.018		response to estrogen stimulus	4.8	0.015
				positive regulation of transcription factor activity	9.6	0.018		DNA recombination	4.8	0.015
				regulation of multicellular organism growth	9.4	0.019		apoptotic mitochondrial changes	10.2	0.015
				reproductive developmental process	3.9	0.019		cellular protein catabolic process	2.2	0.015
				response to inorganic substance	4.5	0.02		cell motion	2.4	0.015
				viral reproductive process	9.2	0.02		regulation of ossification	5.7	0.016
				extracellular matrix organization	6.6	0.02		regulation of ubiquitin-protein ligase activity	5.7	0.016
				anti-apoptosis	4.5	0.02		mitotic cell cycle G2/M transition DNA damage checkpoint	47.4	0.016
				regulation of lymphocyte differentiation	9.1	0.02		negative regulation of catalytic activity	3	0.016
				response to estrogen stimulus	6.6	0.021		regulation of caspase activity	5.6	0.016
				negative regulation of myeloid cell differentiation	15.3	0.02		negative regulation of protein amino acid phosphorylation	9.9	0.016
				cell morphogenesis involved in neuron differentiation	4.4	0.021		response to light stimulus	4.1	0.016
				response to protein stimulus	6.4	0.022		activation of caspase activity	7	0.017
				positive regulation of smooth muscle cell proliferation	14.8	0.022		regulation of MAPKKK cascade	4.6	0.018
				gliogenesis	8.8	0.022		positive regulation of myeloid cell differentiation	9.6	0.018
				T cell differentiation	8.8	0.022		regulation of ligase activity	5.5	0.018
				neuron projection morphogenesis	4.3	0.023		chromosome segregation	5.5	0.018
				embryonic hemopoiesis	38.2	0.024		protein oligomerization	3.6	0.018
				B cell receptor signaling pathway	38.2	0.024		G1/S transition of mitotic cell cycle	6.8	0.019
				positive regulation of T cell differentiation	14.3	0.024		regulation of endopeptidase activity	5.4	0.019
				positive regulation of JUN kinase activity	14.3	0.024		positive regulation of developmental growth	15.8	0.019
				neuron development	3.4	0.025		G2/M transition checkpoint	15.8	0.019
				cellular protein complex assembly	5	0.026		protein import into nucleus, translocation	9.3	0.02
				regulation of peptidyl-tyrosine phosphorylation	8.4	0.025		regulation of lymphocyte proliferation	5.3	0.02
				cellular response to insulin stimulus	8.4	0.025		protein catabolic process	2.1	0.02
				antigen receptor-mediated signaling pathway	13.9	0.026		positive regulation of cell cycle	6.7	0.02
				induction of apoptosis by extracellular signals	6.1	0.025		neuron projection morphogenesis	3.3	0.02
				regeneration	8.3	0.026		regulation of leukocyte proliferation	5.3	0.021
				regulation of stress-activated protein kinase signaling pathway	8.3	0.026		regulation of mononuclear cell proliferation	5.3	0.021
				membrane invagination	4.2	0.026		regulation of homeostatic process	4.4	0.022
				endocytosis	4.2	0.026		protein targeting	3.2	0.022
				negative regulation of signal transduction	4.2	0.027		protein kinase cascade	2.6	0.022
				myeloid leukocyte differentiation	13.5	0.027		protein amino acid autophosphorylation	5.2	0.022
				integrin-mediated signaling pathway	8.2	0.027		regulation of cytokine production	3.5	0.022
				regulation of myeloid cell differentiation	8.2	0.027		positive regulation of cellular component organization	3.5	0.022
				positive regulation of DNA binding	8.2	0.027		positive regulation of peptidase activity	6.4	0.023
				regulation of myeloid leukocyte mediated immunity	34.4	0.028		positive regulation of caspase activity	6.4	0.023
				macromolecular complex subunit organization	2.4	0.028		response to molecule of bacterial origin	5.1	0.023
				viral reproduction	8.1	0.028		protein import into nucleus	5.1	0.023
				positive regulation of lymphocyte differentiation	13.1	0.029		regulation of lymphocyte activation	3.8	0.023
				regulation of cell migration	4.7	0.03		neuron projection development	3	0.024
				positive regulation of defense response	7.9	0.031		response to extracellular stimulus	3.2	0.025
				mesoderm development	7.7	0.032		nuclear import	5	0.025
				hemopoietic progenitor cell differentiation	31.3	0.032		G1 phase of mitotic cell cycle	14	0.025
				regulation of collagen biosynthetic process	31.3	0.032		neuron development	2.6	0.027
				regulation of JUN kinase activity	12.4	0.033		regulation of DNA replication	6.1	0.027
				leukocyte chemotaxis	12.4	0.033		double-strand break repair	6.1	0.027
				negative regulation of cell proliferation	3.2	0.034		regulation of anti-apoptosis	8.3	0.027
				positive regulation of cellular protein metabolic process	3.9	0.034		transmembrane receptor protein tyrosine kinase signaling pathway	3.1	0.027
				vesicle-mediated transport	2.6	0.034		DNA replication	3.3	0.029
				B cell activation	7.5	0.035		regulation of nervous system development	3.3	0.031
				positive regulation of T cell activation	7.5	0.035		acute-phase response	7.9	0.032
				second-messenger-mediated signaling	3.9	0.035		axonogenesis	3.3	0.032
				response to lipopolysaccharide	7.4	0.036		transcription-coupled nucleotide-excision repair	31.6	0.032
				immune response-activating cell surface receptor signaling pathway	11.8	0.037		protein localization in nucleus	4.7	0.033
				cell chemotaxis	11.8	0.037		regulation of response to external stimulus	3.6	0.033
				positive regulation of T cell proliferation	11.8	0.037		cytoskeleton organization	2.3	0.034
				germ cell migration	28.7	0.037		response to nutrient levels	3.2	0.036
				pathway-restricted SMAD protein phosphorylation	28.7	0.037		release of cytochrome c from mitochondria	12	0.037
				cell projection organization	3.1	0.037		regulation of microtubule cytoskeleton organization	7.5	0.037
				response to glucocorticoid stimulus	7.3	0.037		cellular macromolecular complex subunit organization	2.5	0.038
				positive regulation of binding	7.3	0.037		cellular macromolecular complex assembly	2.6	0.04
				neuron differentiation	2.9	0.037		regulation of cell morphogenesis	3.9	0.041
				regulation of caspase activity	7.3	0.038		regulation of mitotic metaphase/anaphase transition	11.5	0.041
				positive regulation of growth	7.2	0.04		negative regulation of mitotic cell cycle	11.5	0.041
				cellular ion homeostasis	3.1	0.04		regulation of leukocyte activation	3.4	0.041
				regulation of production of molecular mediator of immune response	11.2	0.041		positive regulation of DNA binding	5.4	0.042
				cell projection morphogenesis	3.7	0.042		cytokine-mediated signaling pathway	5.4	0.042
				regulation of isotype switching	26.5	0.042		gastrulation	5.4	0.042
				B cell proliferation	26.5	0.042		N-terminal protein amino acid acetylation	27.1	0.042
				positive regulation of multicellular organismal metabolic process	26.5	0.042		positive regulation of protein kinase cascade	3.4	0.042
				regulation of endopeptidase activity	7	0.043		leukocyte activation	2.9	0.043
				lymphocyte proliferation	10.9	0.043		blood vessel development	2.8	0.046
				positive regulation of protein modification process	4.3	0.043		cell projection morphogenesis	2.8	0.046
				cellular chemical homeostasis	3	0.043		cellular protein localization	2.3	0.047
				negative regulation of cell communication	3.7	0.043		cell activation	2.6	0.049
				negative regulation of immune system process	6.9	0.043		cell morphogenesis involved in neuron differentiation	3	0.049
				membrane organization	3	0.043		cellular macromolecule localization	2.3	0.049
				viral infectious cycle	10.7	0.045		regulation of cell adhesion	3.7	0.05
				negative regulation of ossification	24.6	0.047
				negative regulation of transport	5.1	0.047
				positive regulation of immune effector process	10.4	0.047
				protein import into nucleus	6.7	0.048
				response to molecule of bacterial origin	6.7	0.048
				cell part morphogenesis	3.6	0.05
